# Supplementary material for: Exploring the comorbidity mechanisms between asthma and idiopathic pulmonary fibrosis and the pharmacological mechanisms of Bu-Shen-Yi-Qi decoction therapy via network pharmacology
Source: BMC Complement Med Ther. 2022 Jun 7;22:151. doi: 10.1186/s12906-022-03637-7 (PMC9175349; doi:10.1186/s12906-022-03637-7)
Supplement: Supplementary file 1 — Additional file 1: Supplementary Table S1. Proteins related to asthma and IPF based on TTD, CTD and DisGeNET database. [file 12906_2022_3637_MOESM1_ESM.xlsx]

## Sheet: Sheet1
Supplementary Table S1. Proteins related to asthma and IPF based on TTD, CTD and DisGeNET database
Asthma	IPF
TBX21	SFTPA2
IL5	MUC5B
IL13	DSP
CCL11	RTEL1
TGFB1	SFTPC
ICAM1	TERT
IL4	TERC
IL6	SFTPA1
MMP9	PARN
NOS2	FAM13A
CCL2	DPP9
CCL5	ATP11A
SCGB3A2	STN1
ADRB2	STAT3
ALOX5	WNT5A
HLA-DQB1	PLAU
HLA-DRB1	MMP3
HLA-G	ABCA3
GSDMB	HIF1A
TNF	ESR1
TSLP	GPER1
IL33	TNF
IL1RL1	CCL2
ORMDL3	FOSL2
HLA-DQA1	TOLLIP
IL6R	SLC27A5
RAD50	TGFB1
PDE4D	MMRN1
IKZF3	CEL
HNMT	POSTN
CDHR3	TTYH1
KIF3A	ACTB
PYHIN1	CFTR
MUC7	CAV1
PLA2G7	PARP9
DNAH5	IL6
TNIP1	MAPT-AS1
WDR36	RTEL1-TNFRSF6B
PTGDR2	AGER
CCR3	CXCL8
PARP1	TP53
EDN1	IL1B
GATA3	VEGFA
GSTM1	IFNG
GSTP1	PTGS2
HLA-DPB1	CCN2
TNC	FN1
IL1B	BIRC5
IL1RN	ACTA2
IL2RA	COL1A1
IL4R	ACE
ARG1	CYP3A4
NPSR1	PTGDR
RNASE3	IL12RB2
STAT6	GRIK3
VEGFA	S1PR5
CAT	HDAC9
CD14	MACROH2A1
ARG2	PRELP
AREG	CCL12
NQO1	TIMP1
MMP1	GPX1
ALDH2	TBX21
CTNNA3	CDH1
SOD1	S1PR3
BCL2	AGTR1
RUNX3	CCL17
HMOX1	ST14
PLAU	PRODH
TRPA1	TGFB1I1
IFNL3	FSHR
NPY	DLK1
PTEN	ACE2
MMP10	EDN1
ADCY2	ADCYAP1
ADCYAP1R1	SMAD7
MYB	KAT2B
BGLAP	NR2F2
SPRR2B	CCR5
TIMP3	PNP
CCL26	PDLIM1
DNMT1	ANKRD1
EGFR	PODXL
NR3C1	TAGLN2
HSD11B2	STAT6
IL10	MMP2
IL17A	PLA2G2A
KRT19	SFRP1
MUC5AC	F2RL1
SERPINE1	GABRB2
IL22	SOCS1
PDE4B	PRKACA
SERPINA1	TGFBR1
PPP2CA	BMP7
PTGS2	PTGER4
DPP10	TUBB2A
CCL17	ETS1
SCGB1A1	SOX2
CXCL14	S100A11
AGER	TGFB3
SFTPD	CLDN4
STAT4	HPGD
CCR4	AQP1
LTA4H	ORM1
CCL22	MYC
C5AR1	GRIN2A
TLR3	GATA3
PIN1	ICAM1
C3AR1	S100A6
CD40	FGF
ESR2	EZR
PRMT1	PDGFA
FAS	KIT
PLA2G4A	ANXA3
PTGER3	TGFBR2
TACR1	S100A4
C5	SOX9
VIP	PLA2G4A
CD86	OAT
EDNRB	RDH9
RHOA	KRT19
MIF	SMAD2
NTRK1	JUN
SFTPA1	NRG1
UTS2	LGALS3
CCR8	HGF
AGTR1	ANXA1
AGTR2	AREG
ITPR1	ANXA2
PDGFB	TNFRSF11B
SFTPB	TGFB2
UCN	CASP8
PRMT3	MAPK14
PRMT5	TNFSF11
CARM1	CCL4
CFTR	IL13
SPINK5	CALCA
CHAT	CP
CSF2RB	CXCR4
DCN	RUNX2
F7	MIR2985
MS4A2	THRB
FGA	TNFRSF1A
FLG	SYPL
PRMT2	FASLG
ITGB6	PAPPA
PIK3CD	COL1A2
PRF1	TAC1
SLC5A7	CXCL12
BDKRB2	ZFP131
SLC18A3	CSF2
SLC22A1	NFE2L2
STAT3	CEC3
IL18R1	IL12B
ZPBP2	CCL3
NOD2	SIRT1
TNFSF4	MIR340-1
TLR6	MIR3573
GSDMA	GABRG2
TLR10	CAR6
SMAD3	CXCL10
ATG5	PTGS1
ADA	FRS3
IL1R1	CER1
DENND1B	NSMCE3
FCGR2A	PARP1
ICOS	TRP53BP2
IL2RB	GABRA1
TLR1	NOS2
ADORA1	SIAH1A
IL23R	CRPPA
JAG1	PARD6G
ICOSLG	CASP9
IL7R	TRMT10B
IRF4	AKT1
ITGAX	ZSCAN21
PTGER2	CEBPB
SLC22A5	LSM1
NKX2-1	MIR3584
COL1A1	MIR6215
ERBB2	MIR6328
MTOR	ZFP638
GAB1	ARHGAP39
DNAI1	KHDRBS2
DLL1	ADGRB3
DNAAF3	EGF
ITLN1	SCAF1
EMSY	SLC4A3
BACH2	SERPINE1
RORA	THOC6
CASP8	MEX3D
KIAA1109	MBL1
GPR65	MTX2
PGAP3	NEUROG2
FADS2	RANBP6
MED24	RDH14
CDSN	UBL5
PSORS1C1	H2AX
ETS1	LEP
ABCD1	B4GALT7
FCER1G	CMPK1
FBXL7	INPP5F
CLEC16A	NAP1L2
NEDD4L	NT5DC1
PTPN22	RNASEH1
GLI2	RPE
HLA-B	UNCX
HLA-DPA1	AGAP3
HLA-DRB5	CELA2A
KLK3	ZFP503
ITPR3	ARFIP1
KRT7	ATF3
FADS1	EGFR
LPP	IL26
MICB	KRT2
NOTCH4	RGD1562690
PBX2	RBP2
CRIM1	SART3
PLEK	FBXL3
CCHCR1	OLIG3
ALLC	TCF15
PROC	TUT4
PSMD3	IPP
PTCH1	NGLY1
PTPRC	PAFAH1B2
RAD51B	SNX2
HAS2-AS1	ARMC8
SLC6A12	CASKIN1
TBX1	HOXB7
TNS1	KCTD3
NDFIP1	MESP1
DOCK8	NCAN
RUNX1	PLCL1
DNAH11	TCEAL1
TNFRSF11A	VARS2
IL18RAP	YME1L1
PTGES	ATPAF1
ZNF432	GNL2
LRBA	HELZ
TNFSF15	UBR1
CCNT2-AS1	AKAP10
FAM205C	AMN1
LINC01387	CAT
MAP3K14-AS1	GNPDA2
RNU4ATAC	NELFA
MIR3681HG	EIF1A
MROH7-TTC4	HOXA2
ATP6V1G2-DDX39B	CNOT7
RTEL1-TNFRSF6B	KRIT1
FMC1-LUC7L2	RBM34
CDH17	RSRC1
CDK2	EBPL
LINC01934	FNDC3A
TH2LCRR	MTF2
LINC01425	RNF115
LINC02660	ACT1
LINC01527	MIR193
IL12A-AS1	MIR290
LINC01149	MIR347
TSBP1-AS1	MIR378
MMADHC-DT	MIR466B-1
LINC01615	MRPS18C
LINC01063	PPIL4
CCNO	RELA
MRVI1	SCARNA15
VAV3	HOOK3
LINC02471	PHF14
LINC01862	CDX2
SOCAR	CHCR1
LINC02121	CHCR2
MPPED2-AS1	CLCN6
CEL	RIOK2
AHSA1	SH3YL1
POSTN	SMC5
TSBP1	AAAS
MTCO2P12	CYP2C
CETP	CYP2C37
RNU1-79P	DMTN
RNU1-116P	GSK3B
LRRK2-DT	KLHL7
CYSLTR1	LDB2
KRT7-AS	MAPRE3
SLC27A5	SPP1
TDRKH	CBLL1
FGFR1OP	KLHL2
CHI3L1	POMC
POLI	SENP7
IL17F	SMARCA1
GLCCI1	SULT1D1
ACOT7	HMOX1
CHRNA2	STAR
NLRP3	WNT1
ZNF618	CPSF6
LRRC56	DAP3
UHRF2	ERVH-1
CCDC151	IL1A
RMI2	SCN3A
TAGAP	EMX2
PARD3B	SMARCA5
CLCA1	FGF5
SERPINA3	MIR1949
LRRK2	MIR199A2
BTBD11	MIR3085
CCR5	MIR352
CCR6	MIR6216
DNAAF1	PARG
SPATA32	POU3F1
COL5A1	PTBP2
COL5A2	RPS3A1
RBM45	UBE2D2
ACMSD	MAP3K4
AP1S3	WNT3
COMT	CEP57
SLCO6A1	PRMT3
UBE2QL1	RBM12
PIH1D3	SIPA1L1
CRK	CAPN5
CRP	CUL4A
ZBTB46	G6PDX
ADAMTS14	LRBA
MPP7	RPL28
MAPK14	TAF9B
CSF2	TERF1
GLT1D1	FMO4
LACC1	HDAC7
CARMIL2	LAP3
CTLA4	LYPLA1
CTNNB1	CYP3A13
LINC01931	DAPK2
PUS10	SCN1A
LINC02085	HEXIM1
JAKMIP1	HOXB9
PLEKHG4B	ITGB3BP
CCDC167	MYO1E
SAXO1	PIP4K2A
SLC5A12	SMC3
DGKH	EYA1
AP2A2	IGHE
DNAAF4	LHR
EXD1	RAI1
ZFPM1	EOMES
ACE	FGF12
PRICKLE2	FMOD
PRSS35	KCND2
SLC30A8	MGAT2
DPH1	MIR181A-1
DPP6	NUP153
EDNRA	PCYOX1
AHR	SCN1B
LINC00528	SNORA58
CMYA5	ZAP70
EPHA5	PRSS12
ERBB3	TLR9
ERBB4	XRCC4
ERCC2	FGF8
F2RL1	FOXC2
TMEM26	IL6RA
FCER2	LTBP4
JMJD1C	MAPK12
RSPH9	PLXNB2
JAZF1	PNN
FER	SLC22A22
FGF8	ST13
FGFR1	CCNC
ZNF652	IFNGR2
CLSTN1	PSMC6
ZNF365	SCN2A
SBNO2	FS(1)H
SEPTIN8	PTPN3
SIK2	FLRT2
CLASP1	GPM6A
SIK3	ITGA8
ZFPM2	MEOX1
CRB1	MIR101-1
LRRC6	MIR3473
KCNE4	MYL6L
ALOX5AP	PAX3
GAS2L2	BMP1
ZBTB38	SP3
ZDHHC24	ADAMTS9
GABPA	DHX9
TNFAIP8	KYAT1
RNF19A	C2
DNAH1	LAMA2
COPD	ABHD5
POLDIP2	ADAM8
PHF19	IL4
RGS22	PBX1
GAS1	CALM2
PITPNC1	PSIP1
GAS8	CTGF
HLA-DPA3	HTR2A
HAVCR1	D2R
STK36	NPTX2
CHIA	VEGFR
IL37	FGFR1
GLB1	FLT-3
HPGDS	PDGFR
GLDC	IL4R
GNAI1	TGFBR
GNAS	5-LOX
GP1BA	PDE3
GP1BB	ITGAV/B6
GP9	LPAR1
ZNF311
EIF2S2P3
LINC00907
ZNF841
LINC01091
XKR6
ILDR1
GRID1
GSTT1
PDZRN4
HDAC2
HLA-DPB2
HLA-DQA2
HLA-DRB3
HLA-DRB9
HMGB1
UBAC2
FLG-AS1
LINC00299
CCDC39
OTOG
IDS
IFNA1
DUBR
IFNA13
IFNB1
IRGM
MCIDAS
ACTBL2
IFNG
RSPH4A
FTCDNL1
IGHE
IL1A
IL2
IL3
IL5RA
CXCL8
IL9
IL12B
IL18
CXCL10
ISG20
ITGB8
ITPKA
GSTK1
DNAJB13
MROH7
NRROS
KNG1
KIF11
CCDC103
KRT81
C4orf50
LEP
LIFR
LIG4
CASC15
GTF2H5
LTA
LTC4S
MIR146A
MIR155
MANBA
HCG18
HCG17
MBL2
ARVCF
MLLT3
POTEKP
IRF1-AS1
MST1
PLF
COX2
MYLK
PPP1R12B
RERE
NFE2L2
NFKB2
NGF
NODAL
NOS1
NOS3
OAS2
ORM1
OVOL1
ITSN2
CDON
PDE11A
FOXP3
WDPCP
NME8
ZMYND10
PDE4A
DDX41
HDAC7
LUC7L2
SUFU
SLC26A4
RAPGEF6
RTEL1
PEPD
PEX14
PGM3
PIK3CA
PIK3CB
PIK3CG
TLR9
MIR4435-2HG
OTULINL
MED1
FEV
HYDIN
BNC2
NSUN2
CDKAL1
DNAAF5
PIGX
CCDC40
ATG16L1
ARMC4
DNAAF2
VPS13D
KIF16B
TENM3
LRP2BP
PRKCE
PRKCQ
PRKG1
MAPK1
MYDGF
BTNL2
KCNQ5
CFAP298
ADAMTS9
ACKR3
CYSLTR2
ZMIZ1
PTGDR
PTGDS
COG6
ARHGAP31
PTPN2
PTPRK
BBS1
PEX5
RAB5B
EEFSEC
RPGR
RREB1
BDNF
ATXN2
SCN4A
CCL24
SDHD
POTEM
IKZF4
GALNT17
DNAI2
SHH
MROH3P
IL25
PMEL
SIX3
SLC7A2
SPAG1
SRP9
BRCA2
STAT5B
BRS3
TAC1
TALDO1
TAP2
TBCD
TBXA2R
TDGF1
TFRC
TGIF1
TLR2
TLR4
ACTG1
ACTG2
D2HGDH
HIRA
UFD1
VDR
TRPV1
MYRF
TMEM258
ZIC2
ZBTB16
EVI5
ALMS1
CCDC28B
DDX39B
MMEL1
EFL1
AIMP2
TBL1XR1
ARHGEF5
PRR5L
ZNF614
CCDC33
SPSB1
ADAM33
ASXL3
CAMK4
POLR2M
TRIM8
OR5V1
OR12D3
GATD3A
LZTR1
ARHGAP24
TTC25
DNAL1
PARP9
RSPH3
TATDN1
CARD11
ATRN
COX4I2
OFD1
PHF5A
FBXL20
DISP1
CFAP300
ITGA8
AP3B1
CCDC65
CDK13
SERPINB7
TIMELESS
HERC2
FOXH1
RSPH1
PPP1R3F
NEK9
CD247
SLC16A7
ARRDC1
DRC1
ADAMTSL1
CCDC114
ADIPOQ
GRAP2
POM121L2
MAP4K4
FHL5
AKAP6
ADAMTS4
SEC24C
SH3PXD2A
LPIN2
GREB1
PRORP
RIPOR2
TESPA1
ZBTB39
MPO
MAPK3
CASP3
RELA
CCL3
FOS
CYP1A1
NFKB1
JUN
NFKBIA
CYP1B1
ALB
SOD2
ESR1
CXCL1
CXCL2
ABCB1
VCAM1
ACHE
PPARG
FN1
CDKN1A
TP53
BAX
GSR
MYC
CCND1
PCNA
EGR1
GCLC
ACTA2
CCL20
G6PD
AKT1
DUSP1
TNFRSF1A
GCLM
PTGS1
CYP3A4
SPP1
CASP1
AR
IGF1
CD44
PRDX2
CLU
STAT1
CYP1A2
ODC1
CYP2E1
CCN2
GPX1
SQSTM1
MGST1
CEBPB
ABCC2
ADM
DNMT3A
CCL4
SOCS3
S100A9
SLC7A11
MMP2
CDH1
DDIT3
ITGAM
GSTM3
FGF2
ABCG2
CREB1
POMC
PPARA
PGR
RB1
ABCA1
HIF1A
LIF
TNFSF10
PPARGC1A
TGFA
INS1
CASP7
GPX3
CYBB
PON1
CASP9
HSPA1A
OGG1
HSP90AA1
CDKN1B
TIMP1
ABCC1
CCNA2
HSPA5
IL1R2
IGFBP3
BCHE
CFB
CXCL5
SELP
MAPK8
CYP19A1
ITGB1
CYP3A5
PKM
UGT1A6
TNFAIP3
MCL1
HSPB1
GADD45A
MAFF
ATM
FTH1
MKI67
TH
DNMT3B
PPP1R15A
SELE
PRKCA
S100A8
FASN
CYP2C9
HMGCS1
ANXA1
MYD88
OCLN
CXCR4
SCD1
MET
HSPD1
XDH
CCNE1
CTSD
NOX4
TSC22D3
GSK3B
MAPK9
STAR
CXCL9
TGFBR2
ATF3
NR4A1
MMP13
AGT
MBP
TXNRD1
FKBP5
MGMT
ITGB2
PRDX6
FOXO1
NR1I2
TGFB2
CCL7
ABCC4
APOE
THBS1
JUNB
CD36
NFIL3
BNIP3
TJP1
CDKN3
ISG15
CASP6
GGT1
ABCC3
CAV1
RELB
TIMP2
CCNB2
CCR2
PLAT
CYCS
CDKN2A
CFD
APP
CDC20
FOSL1
SRXN1
GAPDH
FOSB
HGF
MT1A
H2AX
BUB1
IL12A
SCARB1
SLC22A3
GJA1
VIM
SREBF1
HSPA1B
BIRC3
CDK4
CXCL3
CTSB
IKBKB
IRS1
C3
EPX
MMP3
CXCL12
ACTB
HSPA8
INS
KLF4
PRKCD
ALDOA
TRP53
BCL6
PDCD4
PECAM1
GSTA1
FGF1
GPAT3
LY96
NR4A2
CCL19
SLC22A2
NFKBIZ
NTRK2
MAP3K6
CALR
MT1
LTF
GSN
UBE2C
PER1
AQP3
NOTCH1
POLR1B
ERRFI1
PRL
RGS4
ENO1
COL1A2
IGF1R
DNAJB4
IL6ST
IGF2
PIGR
EFNB2
INHBA
CYP11A1
SGK1
GSTA2
H19
PMAIP1
CCNB1
IRF7
TK1
EIF5A
GSTA4
SNCA
NDC80
MAP1LC3B
BCL2L1
LCN2
AKR1C3
ATG12
UGT1A1
TRIP13
RARA
ADRB1
FSHB
GPT
RGS2
ACACA
XBP1
THBD
SERPINB2
STAT2
MIR125A
BIRC5
SELL
LDLR
PLAUR
SRC
FST
FASLG
LCAT
RAB1A
CEBPD
MUC1
PIK3R1
MCM2
NR1I3
TTR
SLC40A1
MMP8
PPBP
FABP4
EFNA1
IRF1
LDHA
PER2
OLR1
FZD4
EGR2
S100A4
CDC25A
PDGFRB
BAK1
BMP2
CLK1
PRDX1
TNFRSF9
CD22
KRT8
HK2
F2
EPHX1
TNFAIP6
UCP1
GPX2
TOP2A
PHLDA1
MAF
IER3
MCF2L
TNFRSF1B
JUND
LMNA
PDLIM1
AURKA
IRF6
SLC22A4
CCND2
IFI27
KRT18
CYP17A1
TNFRSF12A
CXCL11
PTAFR
GCG
GLUL
S100A6
CAVIN2
ARNT
EGF
SULT1A1
SCNN1A
TPM3
GPX4
CYP3A11
COL3A1
APAF1
CCL12
MEOX2
GART
DDIT4
HDAC4
CEACAM1
BCL3
PRC1
MARCO
MT2A
NGFR
MAP2K1
MCM6
CDK1
G0S2
HSD3B1
SLC10A1
CCND3
KIT
SLC2A1
NUPR1
APOA1
HRAS
MT2
PCK1
SQLE
AHCY
COX1
NT5E
SELENOP
CALCA
CD83
MX1
PHLDA2
CSF3
SLC22A6
IHH
CYP2B6
CDKN2C
UCHL1
SYK
ARNTL
TGFBR1
SLC3A2
TGM2
DUSP10
MT3
THY1
LTBR
REN
MSR1
FOSL2
GHR
HFE
GFAP
RFC4
F3
MTHFD1L
OAS1
HSP90AB1
ATP1A1
BST2
CD47
CRISPLD2
SMAD1
ATP1B1
CSF3R
CCNF
IGFBP5
GCNT2
IL23A
CASP2
BTG1
DUSP6
PLK4
TGFBI
NPPA
SDHB
B2M
HMGB2
AIFM1
ALPL
GSTM2
EPO
NFATC1
TRIB1
ASS1
CX3CR1
TXN
LPL
HES1
ADRB3
FKBP4
HSPA1L
KLKB1
PMP22
TNFSF12
MIR342
CAPN2
GADD45B
HSF1
RPS6KB1
BHLHE40
SLPI
GCH1
NDRG1
FOXM1
PFKFB3
SKP2
JAK2
UCP2
TNFSF9
E2F8
PTP4A1
ADGRE1
FCGR2B
MALAT1
CAPN1
GSTO1
LEF1
MIR21
SPHK1
COL4A1
TNFRSF10B
ADORA2B
SLC5A1
TYMS
EZH2
LDHB
ENC1
FABP5
CPT1A
ID2
DNAJB1
GDF15
PLK1
ASPM
DBH
BIK
LOX
CKM
LIG1
BID
ANGPTL4
CSF1
SAT1
DKK1
IFIT1
LITAF
CD4
CX3CL1
ASPH
NRXN1
A2M
CDKN1C
ANXA2
EEF1A1
PDK1
AHSG
HMOX2
GEM
MEF2C
ABCC5
DUSP5
PRNP
PRKCB
ALAS1
F2R
PTMA
DPP4
HSPA2
PLIN2
BAG3
CDCA3
ICAM2
CLDN1
DNAJB9
MCM4
ATF4
ETS2
IFITM1
SFRP1
ARF1
CXCR2
DUSP4
PPP2CB
ABL1
KLHL24
RSAD2
BCL2L11
CDKN2B
POR
CKS1B
TP53INP1
TIPARP
SCPEP1
HBEGF
FOXA1
RPL7
TF
MAOA
P4HA1
TAT
TJP2
DRD2
LHB
CRYAB
RUNX2
KPNA2
TCF4
SMAD2
ANTXR1
CD69
NEFH
RAC1
KIF23
TRIB3
CDC42
RPS6
OPR
CHRNA7
GS
MC4R
OX40
ANGPT2
ANGPT1
PDE4
IL17
IL17R
H4R
HSP90
IL23
CHRM2
CHRM4
CHRM3
CAMP
CYP26A1
TACR2
TOP2
IL13RA2
ROS
CA-IV
IgE
PDE3A
5-LOX
PDE3
SEL
PDE
MPIP1
ROCK
LTR
HR
ESRRA
ITGA5
PRSS1
PLA2G1B
H1R
His rele
COX
KC
p38
CALC
FLAP
ALOX5 mRNA
SCN9A
SCN10A
SYK mRNA
CHR
VIPR
TBXAS1
LTB4R
Tryptase
ADORA1 mRNA
PTGIR
TNFR
TACR3
LT synth
CHRM
CTSK
CTSL
CTSS
GR
AOC3
UTS2R
MycB mmpL3
MMP-12
ATIII
IL-1 synth/rele
PTGER4
M1 IgE
TLR7
ITGA4/B1
nAChR
HSP20
CBR1
PK
ITGA4
ELR accum
KCNMA1
MAP3K9
COX-2
His/p-LT rele
ADRA2C
BKbeta4
GIVA cPLA2
MOP
NFKB
PDE5A
LTB4R2
D2R
MME
ATP2A2
L-CaC
CHRM5
IsoM
FCERG
JAK-1
TYK2
PTK
JAK-3
JAK-2
CCR3 mRNA
