# Supplementary material for: Exploring the comorbidity mechanisms between asthma and idiopathic pulmonary fibrosis and the pharmacological mechanisms of Bu-Shen-Yi-Qi decoction therapy via network pharmacology
Source: BMC Complement Med Ther. 2022 Jun 7;22:151. doi: 10.1186/s12906-022-03637-7 (PMC9175349; doi:10.1186/s12906-022-03637-7)
Supplement: Supplementary file 3 — Additional file 3: Supplementary Table S4. Candidate compounds of BSYQ decoction. [file 12906_2022_3637_MOESM3_ESM.xlsx]

## Sheet: Sheet1
Supplementary Table S4. Candidate compounds of BSYQ decoction
Ingredient name	PubChem CID	Database
20-Hexadecanoylingenol	5318035	BATMAN-TCM
2-Hydroxy-3-Methoxystrychnine	21680050	BATMAN-TCM
3,5-Dimethoxystilbene	5316874	BATMAN-TCM
Acetic Acid	176	BATMAN-TCM
Acteoside	5281800	BATMAN-TCM
Adenine	190	BATMAN-TCM
Beta-Sitosterol	222284	BATMAN-TCM
Campesterol	173183	BATMAN-TCM
Canavanine	439202	BATMAN-TCM
Catalpol	91520	BATMAN-TCM
Chrysanthemaxanthin	21160900	BATMAN-TCM
Delta 9-12 Linoleyl Acetate	21159087	BATMAN-TCM
Des-O-Methylicariin	5316595	BATMAN-TCM
Foliosidine	2837663	BATMAN-TCM
Gamma-Aminobutyric Acid	119	BATMAN-TCM
Glutinoside	21637654	BATMAN-TCM
Guanosine	135398635	BATMAN-TCM
Hentriacontanol-6	5318007	BATMAN-TCM
Icaride A2	5318400	BATMAN-TCM
Lupeol	259846	BATMAN-TCM
Rehmaglutin A	5320903	BATMAN-TCM
Rehmaglutin B	14413769	BATMAN-TCM
Rehmaglutin C	21637649	BATMAN-TCM
Rehmaglutin D	5320906	BATMAN-TCM
Rhamnocitrin	5320946	BATMAN-TCM
Soyasapogenol B	115012	BATMAN-TCM
Soyasaponin 1	122097	BATMAN-TCM
Stearin	11146	BATMAN-TCM
Suffruticoside A	9986231	BATMAN-TCM
Uridine	6029	BATMAN-TCM
Wuweizi Alcohol B	68781	BATMAN-TCM
Yixinoside A	5315398	BATMAN-TCM
Astragaloside I	13996685	BATMAN-TCM,ETCM
Astragaloside Iii	441905	BATMAN-TCM,ETCM
Astramembrannin I	13943299	BATMAN-TCM,ETCM
Betaine	247	BATMAN-TCM,ETCM
Bilobanol	5315456	BATMAN-TCM,ETCM
Choline	305	BATMAN-TCM,ETCM
Cycloastragenol	13943286	BATMAN-TCM,ETCM
Diphylloside A	NA	BATMAN-TCM,ETCM
Epimedokoreanoside Ii	44259071	BATMAN-TCM,ETCM
Hentriacontane	12410	BATMAN-TCM,ETCM
Magnoflorine	73337	BATMAN-TCM,ETCM
Sucrose	5988	BATMAN-TCM,ETCM
Yinyanghuo B	5315394	BATMAN-TCM,ETCM
Yinyanghuo D	5315396	BATMAN-TCM,ETCM
Astragaloside Ii	13996693	BATMAN-TCM,ETCM,HPLC/MS
Astragaloside Iv	13943297	BATMAN-TCM,ETCM,HPLC/MS
Astragaloside V	71448939	BATMAN-TCM,ETCM,HPLC/MS
Astragaloside Vi	71448940	BATMAN-TCM,ETCM,HPLC/MS
Astragaloside Vii	14241100	BATMAN-TCM,ETCM,HPLC/MS
Baohuoside Ii	5481982	BATMAN-TCM,ETCM,HPLC/MS
Epimedin A	122197596	BATMAN-TCM,ETCM,HPLC/MS
Epimedin B	5748393	BATMAN-TCM,ETCM,HPLC/MS
Epimedin C	5748394	BATMAN-TCM,ETCM,HPLC/MS
Epimedokoreanoside I	44259076	BATMAN-TCM,ETCM,HPLC/MS
Epimedoside A	5317093	BATMAN-TCM,ETCM,HPLC/MS
Epimedoside C	44258783	BATMAN-TCM,ETCM,HPLC/MS
Hyperoside	5281643	BATMAN-TCM,ETCM,HPLC/MS
Ikarisoside F	13964061	BATMAN-TCM,ETCM,HPLC/MS
Kaempferitrin	5486199	BATMAN-TCM,ETCM,HPLC/MS
Wushanicariin	3082728	BATMAN-TCM,ETCM,HPLC/MS
Icariin	5318997	BATMAN-TCM,ETCM,HPLC/MS,TCMSP
Gamma-Sitosterol	457801	BATMAN-TCM,ETCM,TCMSP
Kumatakenin	5318869	BATMAN-TCM,ETCM,TCMSP
Yinyanghuo A	5315393	BATMAN-TCM,ETCM,TCMSP
Yinyanghuo C	5315395	BATMAN-TCM,ETCM,TCMSP
Yinyanghuo E	5315397	BATMAN-TCM,ETCM,TCMSP
Baohuoside I	5488822	BATMAN-TCM,HPLC/MS
Baohuoside Vi	5488005	BATMAN-TCM,HPLC/MS
Ikarisoside B	5481981	BATMAN-TCM,HPLC/MS
Calycosin	5280448	BATMAN-TCM,HPLC/MS,TCMSP
Formononetin	5280378	BATMAN-TCM,HPLC/MS,TCMSP
Icariside A7	5318401	BATMAN-TCM,TCMSP
Isorhamnetin	5281654	BATMAN-TCM,TCMSP
Kaempferol	5280863	BATMAN-TCM,TCMSP
Magnograndiolide	5319198	BATMAN-TCM,TCMSP
Quercetin	5280343	BATMAN-TCM,TCMSP
2'-Hydroxy-3',4'-Dimethoxy-Isoflavane-7-O-Î’-D-Glucoside	NA	ETCM
3-Hydroxycoumarin,Folic Acid	NA	ETCM
4-Hydroxycoumarin,Folinic Acid	NA	ETCM
8-Epiloganic Acid	158144	ETCM
9,10-Dimethoxy-Pterocarpane-3-O-Î’-D-Glucoside	NA	ETCM
Acetyl Astragaloside I	NA	ETCM
Adenosine,Adenine Nucleoside	60961	ETCM
Alexandrin,Daucosterol,Caproic Acid,Eleutheroside A,Sitogluside,Strumaroside,Î’-Sitosterol-Î’-D-Glucoside	5742590	ETCM
Astragaloside Viii	21634074	ETCM
Astramembrannin Ii	NA	ETCM
Astrasieversianin Ix	NA	ETCM
Aucuboside,Aucubin	91458	ETCM
Breviflavone B	NA	ETCM
Cetylic Acid,Hexadecanoic Acid,Palmitic Acid	985	ETCM
D-Glucose,Glucose	107526	ETCM
D-Mannitol,Cordycepic Acid	6251	ETCM
Fructose	5984	ETCM
Geniposide	107848	ETCM
Glucuronic Acid	441478	ETCM
Isoastragaloside I	NA	ETCM
Linolenic Acid	5280934	ETCM
Medicarpin	336327	ETCM
Octadecanoic?Acid,Stearic Acid	5281	ETCM
Raffinose	439242	ETCM
Stachyose	439531	ETCM
Isoastragaloside Ii	60148655	ETCM,HPLC/MS
Neoicariin	NA	ETCM,HPLC/MS
1,2,3,4-Tetrahydro-3,7-dihydroxy-1-(4-hydroxy-3-methoxyphenyl)-6-methoxy-2,3-naphthalenedimethanol	160521	HPLC/MS
2′,4′-dimethoxy-3′-hydroxy-isoflavan-6-O-β-glucopyranoside	NA	HPLC/MS
2″-O-rhamnosyl icariside II	5318987	HPLC/MS
20(R),25-epoxy-3-O [β-d-glucopyranosyl(1 → 2)]-β-d-xylopyranosyl-24-O-β-d-glucopyranosyl-3β,6α,16β,24α-tetrahydroxycycloartane	NA	HPLC/MS
3′-Hydroxyflavon-5,7-diglucoside	NA	HPLC/MS
3-O-α-Rhamnosil-7-O-β-d-glucoside	NA	HPLC/MS
6,3′-dihydroxy-2′,4′-dimethoxyisoflavan-6-O-β-d-glucoside	NA	HPLC/MS
6-O-β-Feruloyl ajugol	NA	HPLC/MS
7,3′-dihydroxy-2′,4′-dimethoxyisoflavan-7-O-β-d-glucoside	NA	HPLC/MS
9,10-Dimethoxy pterocarpan-3-O-β-d-glucoside	NA	HPLC/MS
Acuminatin	6441048	HPLC/MS
Azukisaponin V	NA	HPLC/MS
Baohuoside VII	5492427	HPLC/MS
Baohuoside-III or Baohuoside IV	5321626	HPLC/MS
Calycosin-7-O-β-d-glucoside	5318267	HPLC/MS
Caohuoside D	44259082	HPLC/MS
Caohuoside E	134715153	HPLC/MS
Cyclocephaloside I	101942833	HPLC/MS
Cyclocephaloside II	21672160	HPLC/MS
Epimedoko reanoside C	NA	HPLC/MS
Epimedoside	44259072	HPLC/MS
Epimedoside B	NA	HPLC/MS
Epimedoside E	44258790	HPLC/MS
Hexandraside D	44259067	HPLC/MS
Hexandraside E	44258787	HPLC/MS
Hexandraside F	92043273	HPLC/MS
Icariin-3-O-α-rhamnoside	44259069	HPLC/MS
Icariside C	6439265	HPLC/MS
Isoastragaloside IV	102393334	HPLC/MS
Isomucronulatol 7-O-glucoside	125142	HPLC/MS
Korepimedoside A	10327790	HPLC/MS
Korepimedoside C	5318835	HPLC/MS
Leonuride	6325127	HPLC/MS
Martynoside	5319292	HPLC/MS
Pratensein	5281803	HPLC/MS
Quercitrin	5280459	HPLC/MS
Rhmanocitin	NA	HPLC/MS
Sagittatoside A	13916054	HPLC/MS
Sagittatoside B	10146160	HPLC/MS
Sagittatoside C	14187150	HPLC/MS
Sutchueno side A	44258971	HPLC/MS
Treemethoxyisoflavan-7-O-β-d-glucopyranoside	NA	HPLC/MS
isomucronulatol-7,2'-di-O-glucosiole	15689653	HPLC/MS,TCMSP
(3R)-3-(2-hydroxy-3,4-dimethoxyphenyl)chroman-7-ol	10380176	TCMSP
(3S,8S,9S,10R,13R,14S,17R)-10,13-dimethyl-17-[(2R,5S)-5-propan-2-yloctan-2-yl]-2,3,4,7,8,9,11,12,14,15,16,17-dodecahydro-1H-cyclopenta[a]phenanthren-3-ol	15976101	TCMSP
(6aR,11aR)-9,10-dimethoxy-6a,11a-dihydro-6H-benzofurano[3,2-c]chromen-3-ol	14077830	TCMSP
1,2-bis(4-hydroxy-3-methoxyphenyl)propan-1,3-diol	12468616	TCMSP
1,7-Dihydroxy-3,9-dimethoxy pterocarpene	5316760	TCMSP
24-epicampesterol	5283637	TCMSP
3,9-di-O-methylnissolin	15689655	TCMSP
5'-hydroxyiso-muronulatol-2',5'-di-O-glucoside	NA	TCMSP
6-hydroxy-11,12-dimethoxy-2,2-dimethyl-1,8-dioxo-2,3,4,8-tetrahydro-1H-isochromeno[3,4-h]isoquinolin-2-ium	12115137	TCMSP
7-O-methylisomucronulatol	15689652	TCMSP
8-(3-methylbut-2-enyl)-2-phenyl-chromone	17861868	TCMSP
8-Isopentenyl-kaempferol	5318624	TCMSP
9,10-dimethoxypterocarpan-3-O-β-D-glucoside	NA	TCMSP
Anhydroicaritin	5318980	TCMSP
Anhydroicaritin-3-O-alpha-L-rhamnoside	NA	TCMSP
Bifendate	108213	TCMSP
C-Homoerythrinan, 1,6-didehydro-3,15,16-trimethoxy-, (3.beta.)-	NA	TCMSP
Chryseriol	5280666	TCMSP
DFV	114829	TCMSP
FA	6037	TCMSP
hederagenin	NA	TCMSP
isoflavanone	NA	TCMSP
Linoleyl Acetate	5319042	TCMSP
luteolin	5280445	TCMSP
Mairin	64971	TCMSP
olivil	NA	TCMSP
sitosterol	12303645	TCMSP
