# Supplementary material for: Exploring the comorbidity mechanisms between asthma and idiopathic pulmonary fibrosis and the pharmacological mechanisms of Bu-Shen-Yi-Qi decoction therapy via network pharmacology
Source: BMC Complement Med Ther. 2022 Jun 7;22:151. doi: 10.1186/s12906-022-03637-7 (PMC9175349; doi:10.1186/s12906-022-03637-7)
Supplement: Supplementary file 4 — Additional file 4: Supplementary Table S5. Candidate compunds and predicted targets based on TCMSP, ETCM and BATMAN-TCM. [file 12906_2022_3637_MOESM4_ESM.xlsx]

## Sheet: Sheet1
Supplementary Table S5: Candidate compunds and predicted targets based on TCMSP, ETCM and BATMAN-TCM
Ingredient name	Target name	Database
(3R)-3-(2-hydroxy-3,4-dimethoxyphenyl)chroman-7-ol	SEC14L3	BATMAN-TCM
(3R)-3-(2-hydroxy-3,4-dimethoxyphenyl)chroman-7-ol	PPP2CB	BATMAN-TCM
(3R)-3-(2-hydroxy-3,4-dimethoxyphenyl)chroman-7-ol	SERPINE1	BATMAN-TCM
(3R)-3-(2-hydroxy-3,4-dimethoxyphenyl)chroman-7-ol	TYR	BATMAN-TCM
(3R)-3-(2-hydroxy-3,4-dimethoxyphenyl)chroman-7-ol	SERPINE2	BATMAN-TCM
(3R)-3-(2-hydroxy-3,4-dimethoxyphenyl)chroman-7-ol	SREBF1	BATMAN-TCM
(3R)-3-(2-hydroxy-3,4-dimethoxyphenyl)chroman-7-ol	ABCB4	BATMAN-TCM
(3R)-3-(2-hydroxy-3,4-dimethoxyphenyl)chroman-7-ol	AFM	BATMAN-TCM
(3R)-3-(2-hydroxy-3,4-dimethoxyphenyl)chroman-7-ol	PPP2CA	BATMAN-TCM
(3R)-3-(2-hydroxy-3,4-dimethoxyphenyl)chroman-7-ol	SEC14L2	BATMAN-TCM
(3R)-3-(2-hydroxy-3,4-dimethoxyphenyl)chroman-7-ol	CHGA	BATMAN-TCM
(3R)-3-(2-hydroxy-3,4-dimethoxyphenyl)chroman-7-ol	SLC2A1	BATMAN-TCM
(3R)-3-(2-hydroxy-3,4-dimethoxyphenyl)chroman-7-ol	POR	BATMAN-TCM
(3R)-3-(2-hydroxy-3,4-dimethoxyphenyl)chroman-7-ol	PTPN2	BATMAN-TCM
(3R)-3-(2-hydroxy-3,4-dimethoxyphenyl)chroman-7-ol	PKP3	BATMAN-TCM
(3R)-3-(2-hydroxy-3,4-dimethoxyphenyl)chroman-7-ol	ABCG1	BATMAN-TCM
(3R)-3-(2-hydroxy-3,4-dimethoxyphenyl)chroman-7-ol	PRKCA	BATMAN-TCM
(3R)-3-(2-hydroxy-3,4-dimethoxyphenyl)chroman-7-ol	DGKA	BATMAN-TCM
(3R)-3-(2-hydroxy-3,4-dimethoxyphenyl)chroman-7-ol	CNR2	BATMAN-TCM
(3R)-3-(2-hydroxy-3,4-dimethoxyphenyl)chroman-7-ol	JUP	BATMAN-TCM
(3R)-3-(2-hydroxy-3,4-dimethoxyphenyl)chroman-7-ol	CCL3	BATMAN-TCM
(3R)-3-(2-hydroxy-3,4-dimethoxyphenyl)chroman-7-ol	TTPA	BATMAN-TCM
(3R)-3-(2-hydroxy-3,4-dimethoxyphenyl)chroman-7-ol	PRKCG	BATMAN-TCM
(3R)-3-(2-hydroxy-3,4-dimethoxyphenyl)chroman-7-ol	REST	BATMAN-TCM
(3R)-3-(2-hydroxy-3,4-dimethoxyphenyl)chroman-7-ol	NR1I2	BATMAN-TCM
(3R)-3-(2-hydroxy-3,4-dimethoxyphenyl)chroman-7-ol	PRKCB	BATMAN-TCM
(3R)-3-(2-hydroxy-3,4-dimethoxyphenyl)chroman-7-ol	CNR1	BATMAN-TCM
(3R)-3-(2-hydroxy-3,4-dimethoxyphenyl)chroman-7-ol	FGF1	BATMAN-TCM
(3R)-3-(2-hydroxy-3,4-dimethoxyphenyl)chroman-7-ol	ABCG2	BATMAN-TCM
(3R)-3-(2-hydroxy-3,4-dimethoxyphenyl)chroman-7-ol	PRKAA1	BATMAN-TCM
(3R)-3-(2-hydroxy-3,4-dimethoxyphenyl)chroman-7-ol	NF2	BATMAN-TCM
(3R)-3-(2-hydroxy-3,4-dimethoxyphenyl)chroman-7-ol	ALOX5	BATMAN-TCM
(3R)-3-(2-hydroxy-3,4-dimethoxyphenyl)chroman-7-ol	SEC14L4	BATMAN-TCM
(3R)-3-(2-hydroxy-3,4-dimethoxyphenyl)chroman-7-ol	SEC14L6	BATMAN-TCM
(3R)-3-(2-hydroxy-3,4-dimethoxyphenyl)chroman-7-ol	PKP2	BATMAN-TCM
(3R)-3-(2-hydroxy-3,4-dimethoxyphenyl)chroman-7-ol	SOCS1	BATMAN-TCM
(3R)-3-(2-hydroxy-3,4-dimethoxyphenyl)chroman-7-ol	PPP2R1A	BATMAN-TCM
(3R)-3-(2-hydroxy-3,4-dimethoxyphenyl)chroman-7-ol	ABCB1	BATMAN-TCM
(3S,8S,9S,10R,13R,14S,17R)-10,13-dimethyl-17-[(2R,5S)-5-propan-2-yloctan-2-yl]-2,3,4,7,8,9,11,12,14,15,16,17-dodecahydro-1H-cyclopenta[a]phenanthren-3-ol	ESR1	BATMAN-TCM
(3S,8S,9S,10R,13R,14S,17R)-10,13-dimethyl-17-[(2R,5S)-5-propan-2-yloctan-2-yl]-2,3,4,7,8,9,11,12,14,15,16,17-dodecahydro-1H-cyclopenta[a]phenanthren-3-ol	SNW1	BATMAN-TCM
(3S,8S,9S,10R,13R,14S,17R)-10,13-dimethyl-17-[(2R,5S)-5-propan-2-yloctan-2-yl]-2,3,4,7,8,9,11,12,14,15,16,17-dodecahydro-1H-cyclopenta[a]phenanthren-3-ol	CYP24A1	BATMAN-TCM
(3S,8S,9S,10R,13R,14S,17R)-10,13-dimethyl-17-[(2R,5S)-5-propan-2-yloctan-2-yl]-2,3,4,7,8,9,11,12,14,15,16,17-dodecahydro-1H-cyclopenta[a]phenanthren-3-ol	CYP3A4	BATMAN-TCM
(3S,8S,9S,10R,13R,14S,17R)-10,13-dimethyl-17-[(2R,5S)-5-propan-2-yloctan-2-yl]-2,3,4,7,8,9,11,12,14,15,16,17-dodecahydro-1H-cyclopenta[a]phenanthren-3-ol	WNT4	BATMAN-TCM
(3S,8S,9S,10R,13R,14S,17R)-10,13-dimethyl-17-[(2R,5S)-5-propan-2-yloctan-2-yl]-2,3,4,7,8,9,11,12,14,15,16,17-dodecahydro-1H-cyclopenta[a]phenanthren-3-ol	PML	BATMAN-TCM
(3S,8S,9S,10R,13R,14S,17R)-10,13-dimethyl-17-[(2R,5S)-5-propan-2-yloctan-2-yl]-2,3,4,7,8,9,11,12,14,15,16,17-dodecahydro-1H-cyclopenta[a]phenanthren-3-ol	IRX5	BATMAN-TCM
(3S,8S,9S,10R,13R,14S,17R)-10,13-dimethyl-17-[(2R,5S)-5-propan-2-yloctan-2-yl]-2,3,4,7,8,9,11,12,14,15,16,17-dodecahydro-1H-cyclopenta[a]phenanthren-3-ol	PGR	BATMAN-TCM
(3S,8S,9S,10R,13R,14S,17R)-10,13-dimethyl-17-[(2R,5S)-5-propan-2-yloctan-2-yl]-2,3,4,7,8,9,11,12,14,15,16,17-dodecahydro-1H-cyclopenta[a]phenanthren-3-ol	AR	BATMAN-TCM
(3S,8S,9S,10R,13R,14S,17R)-10,13-dimethyl-17-[(2R,5S)-5-propan-2-yloctan-2-yl]-2,3,4,7,8,9,11,12,14,15,16,17-dodecahydro-1H-cyclopenta[a]phenanthren-3-ol	GPBAR1	BATMAN-TCM
(3S,8S,9S,10R,13R,14S,17R)-10,13-dimethyl-17-[(2R,5S)-5-propan-2-yloctan-2-yl]-2,3,4,7,8,9,11,12,14,15,16,17-dodecahydro-1H-cyclopenta[a]phenanthren-3-ol	CALB1	BATMAN-TCM
(3S,8S,9S,10R,13R,14S,17R)-10,13-dimethyl-17-[(2R,5S)-5-propan-2-yloctan-2-yl]-2,3,4,7,8,9,11,12,14,15,16,17-dodecahydro-1H-cyclopenta[a]phenanthren-3-ol	TCF3	BATMAN-TCM
(3S,8S,9S,10R,13R,14S,17R)-10,13-dimethyl-17-[(2R,5S)-5-propan-2-yloctan-2-yl]-2,3,4,7,8,9,11,12,14,15,16,17-dodecahydro-1H-cyclopenta[a]phenanthren-3-ol	B4GALT1	BATMAN-TCM
(3S,8S,9S,10R,13R,14S,17R)-10,13-dimethyl-17-[(2R,5S)-5-propan-2-yloctan-2-yl]-2,3,4,7,8,9,11,12,14,15,16,17-dodecahydro-1H-cyclopenta[a]phenanthren-3-ol	RXRA	BATMAN-TCM
(3S,8S,9S,10R,13R,14S,17R)-10,13-dimethyl-17-[(2R,5S)-5-propan-2-yloctan-2-yl]-2,3,4,7,8,9,11,12,14,15,16,17-dodecahydro-1H-cyclopenta[a]phenanthren-3-ol	VDR	BATMAN-TCM
(3S,8S,9S,10R,13R,14S,17R)-10,13-dimethyl-17-[(2R,5S)-5-propan-2-yloctan-2-yl]-2,3,4,7,8,9,11,12,14,15,16,17-dodecahydro-1H-cyclopenta[a]phenanthren-3-ol	NR3C1	BATMAN-TCM
(3S,8S,9S,10R,13R,14S,17R)-10,13-dimethyl-17-[(2R,5S)-5-propan-2-yloctan-2-yl]-2,3,4,7,8,9,11,12,14,15,16,17-dodecahydro-1H-cyclopenta[a]phenanthren-3-ol	SNAI2	BATMAN-TCM
(3S,8S,9S,10R,13R,14S,17R)-10,13-dimethyl-17-[(2R,5S)-5-propan-2-yloctan-2-yl]-2,3,4,7,8,9,11,12,14,15,16,17-dodecahydro-1H-cyclopenta[a]phenanthren-3-ol	FGF23	BATMAN-TCM
(3S,8S,9S,10R,13R,14S,17R)-10,13-dimethyl-17-[(2R,5S)-5-propan-2-yloctan-2-yl]-2,3,4,7,8,9,11,12,14,15,16,17-dodecahydro-1H-cyclopenta[a]phenanthren-3-ol	BAX	BATMAN-TCM
(3S,8S,9S,10R,13R,14S,17R)-10,13-dimethyl-17-[(2R,5S)-5-propan-2-yloctan-2-yl]-2,3,4,7,8,9,11,12,14,15,16,17-dodecahydro-1H-cyclopenta[a]phenanthren-3-ol	S100G	BATMAN-TCM
(3S,8S,9S,10R,13R,14S,17R)-10,13-dimethyl-17-[(2R,5S)-5-propan-2-yloctan-2-yl]-2,3,4,7,8,9,11,12,14,15,16,17-dodecahydro-1H-cyclopenta[a]phenanthren-3-ol	NR1H4	BATMAN-TCM
(3S,8S,9S,10R,13R,14S,17R)-10,13-dimethyl-17-[(2R,5S)-5-propan-2-yloctan-2-yl]-2,3,4,7,8,9,11,12,14,15,16,17-dodecahydro-1H-cyclopenta[a]phenanthren-3-ol	CYP27B1	BATMAN-TCM
(3S,8S,9S,10R,13R,14S,17R)-10,13-dimethyl-17-[(2R,5S)-5-propan-2-yloctan-2-yl]-2,3,4,7,8,9,11,12,14,15,16,17-dodecahydro-1H-cyclopenta[a]phenanthren-3-ol	NFKB1	BATMAN-TCM
(3S,8S,9S,10R,13R,14S,17R)-10,13-dimethyl-17-[(2R,5S)-5-propan-2-yloctan-2-yl]-2,3,4,7,8,9,11,12,14,15,16,17-dodecahydro-1H-cyclopenta[a]phenanthren-3-ol	MED1	BATMAN-TCM
(3S,8S,9S,10R,13R,14S,17R)-10,13-dimethyl-17-[(2R,5S)-5-propan-2-yloctan-2-yl]-2,3,4,7,8,9,11,12,14,15,16,17-dodecahydro-1H-cyclopenta[a]phenanthren-3-ol	GFI1	BATMAN-TCM
(3S,8S,9S,10R,13R,14S,17R)-10,13-dimethyl-17-[(2R,5S)-5-propan-2-yloctan-2-yl]-2,3,4,7,8,9,11,12,14,15,16,17-dodecahydro-1H-cyclopenta[a]phenanthren-3-ol	KL	BATMAN-TCM
(3S,8S,9S,10R,13R,14S,17R)-10,13-dimethyl-17-[(2R,5S)-5-propan-2-yloctan-2-yl]-2,3,4,7,8,9,11,12,14,15,16,17-dodecahydro-1H-cyclopenta[a]phenanthren-3-ol	CYP27A1	BATMAN-TCM
(3S,8S,9S,10R,13R,14S,17R)-10,13-dimethyl-17-[(2R,5S)-5-propan-2-yloctan-2-yl]-2,3,4,7,8,9,11,12,14,15,16,17-dodecahydro-1H-cyclopenta[a]phenanthren-3-ol	TRIM24	BATMAN-TCM
(3S,8S,9S,10R,13R,14S,17R)-10,13-dimethyl-17-[(2R,5S)-5-propan-2-yloctan-2-yl]-2,3,4,7,8,9,11,12,14,15,16,17-dodecahydro-1H-cyclopenta[a]phenanthren-3-ol	GC	BATMAN-TCM
(3S,8S,9S,10R,13R,14S,17R)-10,13-dimethyl-17-[(2R,5S)-5-propan-2-yloctan-2-yl]-2,3,4,7,8,9,11,12,14,15,16,17-dodecahydro-1H-cyclopenta[a]phenanthren-3-ol	AKR1C3	BATMAN-TCM
(3S,8S,9S,10R,13R,14S,17R)-10,13-dimethyl-17-[(2R,5S)-5-propan-2-yloctan-2-yl]-2,3,4,7,8,9,11,12,14,15,16,17-dodecahydro-1H-cyclopenta[a]phenanthren-3-ol	SNAI1	BATMAN-TCM
(3S,8S,9S,10R,13R,14S,17R)-10,13-dimethyl-17-[(2R,5S)-5-propan-2-yloctan-2-yl]-2,3,4,7,8,9,11,12,14,15,16,17-dodecahydro-1H-cyclopenta[a]phenanthren-3-ol	LANCL2	BATMAN-TCM
(3S,8S,9S,10R,13R,14S,17R)-10,13-dimethyl-17-[(2R,5S)-5-propan-2-yloctan-2-yl]-2,3,4,7,8,9,11,12,14,15,16,17-dodecahydro-1H-cyclopenta[a]phenanthren-3-ol	CYP2R1	BATMAN-TCM
(3S,8S,9S,10R,13R,14S,17R)-10,13-dimethyl-17-[(2R,5S)-5-propan-2-yloctan-2-yl]-2,3,4,7,8,9,11,12,14,15,16,17-dodecahydro-1H-cyclopenta[a]phenanthren-3-ol	KANK2	BATMAN-TCM
(6aR,11aR)-9,10-dimethoxy-6a,11a-dihydro-6H-benzofurano[3,2-c]chromen-3-ol	SEC14L3	BATMAN-TCM
(6aR,11aR)-9,10-dimethoxy-6a,11a-dihydro-6H-benzofurano[3,2-c]chromen-3-ol	PPP2CB	BATMAN-TCM
(6aR,11aR)-9,10-dimethoxy-6a,11a-dihydro-6H-benzofurano[3,2-c]chromen-3-ol	SERPINE1	BATMAN-TCM
(6aR,11aR)-9,10-dimethoxy-6a,11a-dihydro-6H-benzofurano[3,2-c]chromen-3-ol	CNR1	BATMAN-TCM
(6aR,11aR)-9,10-dimethoxy-6a,11a-dihydro-6H-benzofurano[3,2-c]chromen-3-ol	SERPINE2	BATMAN-TCM
(6aR,11aR)-9,10-dimethoxy-6a,11a-dihydro-6H-benzofurano[3,2-c]chromen-3-ol	SREBF1	BATMAN-TCM
(6aR,11aR)-9,10-dimethoxy-6a,11a-dihydro-6H-benzofurano[3,2-c]chromen-3-ol	ABCB4	BATMAN-TCM
(6aR,11aR)-9,10-dimethoxy-6a,11a-dihydro-6H-benzofurano[3,2-c]chromen-3-ol	AFM	BATMAN-TCM
(6aR,11aR)-9,10-dimethoxy-6a,11a-dihydro-6H-benzofurano[3,2-c]chromen-3-ol	PPP2CA	BATMAN-TCM
(6aR,11aR)-9,10-dimethoxy-6a,11a-dihydro-6H-benzofurano[3,2-c]chromen-3-ol	SEC14L2	BATMAN-TCM
(6aR,11aR)-9,10-dimethoxy-6a,11a-dihydro-6H-benzofurano[3,2-c]chromen-3-ol	CHGA	BATMAN-TCM
(6aR,11aR)-9,10-dimethoxy-6a,11a-dihydro-6H-benzofurano[3,2-c]chromen-3-ol	SLC2A1	BATMAN-TCM
(6aR,11aR)-9,10-dimethoxy-6a,11a-dihydro-6H-benzofurano[3,2-c]chromen-3-ol	POR	BATMAN-TCM
(6aR,11aR)-9,10-dimethoxy-6a,11a-dihydro-6H-benzofurano[3,2-c]chromen-3-ol	PTPN2	BATMAN-TCM
(6aR,11aR)-9,10-dimethoxy-6a,11a-dihydro-6H-benzofurano[3,2-c]chromen-3-ol	PKP3	BATMAN-TCM
(6aR,11aR)-9,10-dimethoxy-6a,11a-dihydro-6H-benzofurano[3,2-c]chromen-3-ol	ABCG1	BATMAN-TCM
(6aR,11aR)-9,10-dimethoxy-6a,11a-dihydro-6H-benzofurano[3,2-c]chromen-3-ol	PRKCA	BATMAN-TCM
(6aR,11aR)-9,10-dimethoxy-6a,11a-dihydro-6H-benzofurano[3,2-c]chromen-3-ol	DGKA	BATMAN-TCM
(6aR,11aR)-9,10-dimethoxy-6a,11a-dihydro-6H-benzofurano[3,2-c]chromen-3-ol	SEC14L6	BATMAN-TCM
(6aR,11aR)-9,10-dimethoxy-6a,11a-dihydro-6H-benzofurano[3,2-c]chromen-3-ol	JUP	BATMAN-TCM
(6aR,11aR)-9,10-dimethoxy-6a,11a-dihydro-6H-benzofurano[3,2-c]chromen-3-ol	CCL3	BATMAN-TCM
(6aR,11aR)-9,10-dimethoxy-6a,11a-dihydro-6H-benzofurano[3,2-c]chromen-3-ol	TTPA	BATMAN-TCM
(6aR,11aR)-9,10-dimethoxy-6a,11a-dihydro-6H-benzofurano[3,2-c]chromen-3-ol	PRKCG	BATMAN-TCM
(6aR,11aR)-9,10-dimethoxy-6a,11a-dihydro-6H-benzofurano[3,2-c]chromen-3-ol	REST	BATMAN-TCM
(6aR,11aR)-9,10-dimethoxy-6a,11a-dihydro-6H-benzofurano[3,2-c]chromen-3-ol	NR1I2	BATMAN-TCM
(6aR,11aR)-9,10-dimethoxy-6a,11a-dihydro-6H-benzofurano[3,2-c]chromen-3-ol	PRKCB	BATMAN-TCM
(6aR,11aR)-9,10-dimethoxy-6a,11a-dihydro-6H-benzofurano[3,2-c]chromen-3-ol	CNR2	BATMAN-TCM
(6aR,11aR)-9,10-dimethoxy-6a,11a-dihydro-6H-benzofurano[3,2-c]chromen-3-ol	FGF1	BATMAN-TCM
(6aR,11aR)-9,10-dimethoxy-6a,11a-dihydro-6H-benzofurano[3,2-c]chromen-3-ol	ABCG2	BATMAN-TCM
(6aR,11aR)-9,10-dimethoxy-6a,11a-dihydro-6H-benzofurano[3,2-c]chromen-3-ol	PRKAA1	BATMAN-TCM
(6aR,11aR)-9,10-dimethoxy-6a,11a-dihydro-6H-benzofurano[3,2-c]chromen-3-ol	NF2	BATMAN-TCM
(6aR,11aR)-9,10-dimethoxy-6a,11a-dihydro-6H-benzofurano[3,2-c]chromen-3-ol	ALOX5	BATMAN-TCM
(6aR,11aR)-9,10-dimethoxy-6a,11a-dihydro-6H-benzofurano[3,2-c]chromen-3-ol	SEC14L4	BATMAN-TCM
(6aR,11aR)-9,10-dimethoxy-6a,11a-dihydro-6H-benzofurano[3,2-c]chromen-3-ol	TYR	BATMAN-TCM
(6aR,11aR)-9,10-dimethoxy-6a,11a-dihydro-6H-benzofurano[3,2-c]chromen-3-ol	PKP2	BATMAN-TCM
(6aR,11aR)-9,10-dimethoxy-6a,11a-dihydro-6H-benzofurano[3,2-c]chromen-3-ol	SOCS1	BATMAN-TCM
(6aR,11aR)-9,10-dimethoxy-6a,11a-dihydro-6H-benzofurano[3,2-c]chromen-3-ol	PPP2R1A	BATMAN-TCM
(6aR,11aR)-9,10-dimethoxy-6a,11a-dihydro-6H-benzofurano[3,2-c]chromen-3-ol	ABCB1	BATMAN-TCM
1,2,3,4-Tetrahydro-3,7-dihydroxy-1-(4-hydroxy-3-methoxyphenyl)-6-methoxy-2,3-naphthalenedimethanol	ESR2	BATMAN-TCM
1,2,3,4-Tetrahydro-3,7-dihydroxy-1-(4-hydroxy-3-methoxyphenyl)-6-methoxy-2,3-naphthalenedimethanol	ESR1	BATMAN-TCM
1,2,3,4-Tetrahydro-3,7-dihydroxy-1-(4-hydroxy-3-methoxyphenyl)-6-methoxy-2,3-naphthalenedimethanol	NR1I2	BATMAN-TCM
1,2,3,4-Tetrahydro-3,7-dihydroxy-1-(4-hydroxy-3-methoxyphenyl)-6-methoxy-2,3-naphthalenedimethanol	LPL	BATMAN-TCM
1,2-bis(4-hydroxy-3-methoxyphenyl)propan-1,3-diol	ADRA1A	BATMAN-TCM
1,2-bis(4-hydroxy-3-methoxyphenyl)propan-1,3-diol	SLC6A2	BATMAN-TCM
1,7-Dihydroxy-3,9-dimethoxy pterocarpene	SEC14L3	BATMAN-TCM
1,7-Dihydroxy-3,9-dimethoxy pterocarpene	PPP2CB	BATMAN-TCM
1,7-Dihydroxy-3,9-dimethoxy pterocarpene	SERPINE1	BATMAN-TCM
1,7-Dihydroxy-3,9-dimethoxy pterocarpene	CNR1	BATMAN-TCM
1,7-Dihydroxy-3,9-dimethoxy pterocarpene	SERPINE2	BATMAN-TCM
1,7-Dihydroxy-3,9-dimethoxy pterocarpene	SREBF1	BATMAN-TCM
1,7-Dihydroxy-3,9-dimethoxy pterocarpene	ABCB4	BATMAN-TCM
1,7-Dihydroxy-3,9-dimethoxy pterocarpene	AFM	BATMAN-TCM
1,7-Dihydroxy-3,9-dimethoxy pterocarpene	PPP2CA	BATMAN-TCM
1,7-Dihydroxy-3,9-dimethoxy pterocarpene	SEC14L2	BATMAN-TCM
1,7-Dihydroxy-3,9-dimethoxy pterocarpene	CHGA	BATMAN-TCM
1,7-Dihydroxy-3,9-dimethoxy pterocarpene	SLC2A1	BATMAN-TCM
1,7-Dihydroxy-3,9-dimethoxy pterocarpene	POR	BATMAN-TCM
1,7-Dihydroxy-3,9-dimethoxy pterocarpene	PTPN2	BATMAN-TCM
1,7-Dihydroxy-3,9-dimethoxy pterocarpene	PKP3	BATMAN-TCM
1,7-Dihydroxy-3,9-dimethoxy pterocarpene	ABCG1	BATMAN-TCM
1,7-Dihydroxy-3,9-dimethoxy pterocarpene	PRKCA	BATMAN-TCM
1,7-Dihydroxy-3,9-dimethoxy pterocarpene	DGKA	BATMAN-TCM
1,7-Dihydroxy-3,9-dimethoxy pterocarpene	SEC14L6	BATMAN-TCM
1,7-Dihydroxy-3,9-dimethoxy pterocarpene	JUP	BATMAN-TCM
1,7-Dihydroxy-3,9-dimethoxy pterocarpene	CCL3	BATMAN-TCM
1,7-Dihydroxy-3,9-dimethoxy pterocarpene	TTPA	BATMAN-TCM
1,7-Dihydroxy-3,9-dimethoxy pterocarpene	PRKCG	BATMAN-TCM
1,7-Dihydroxy-3,9-dimethoxy pterocarpene	REST	BATMAN-TCM
1,7-Dihydroxy-3,9-dimethoxy pterocarpene	NR1I2	BATMAN-TCM
1,7-Dihydroxy-3,9-dimethoxy pterocarpene	PRKCB	BATMAN-TCM
1,7-Dihydroxy-3,9-dimethoxy pterocarpene	CNR2	BATMAN-TCM
1,7-Dihydroxy-3,9-dimethoxy pterocarpene	FGF1	BATMAN-TCM
1,7-Dihydroxy-3,9-dimethoxy pterocarpene	ABCG2	BATMAN-TCM
1,7-Dihydroxy-3,9-dimethoxy pterocarpene	PRKAA1	BATMAN-TCM
1,7-Dihydroxy-3,9-dimethoxy pterocarpene	NF2	BATMAN-TCM
1,7-Dihydroxy-3,9-dimethoxy pterocarpene	ALOX5	BATMAN-TCM
1,7-Dihydroxy-3,9-dimethoxy pterocarpene	SEC14L4	BATMAN-TCM
1,7-Dihydroxy-3,9-dimethoxy pterocarpene	TYR	BATMAN-TCM
1,7-Dihydroxy-3,9-dimethoxy pterocarpene	PKP2	BATMAN-TCM
1,7-Dihydroxy-3,9-dimethoxy pterocarpene	SOCS1	BATMAN-TCM
1,7-Dihydroxy-3,9-dimethoxy pterocarpene	PPP2R1A	BATMAN-TCM
1,7-Dihydroxy-3,9-dimethoxy pterocarpene	ABCB1	BATMAN-TCM
20-Hexadecanoylingenol	PRKCA	BATMAN-TCM
20-Hexadecanoylingenol	CD300A	BATMAN-TCM
20-Hexadecanoylingenol	PRKCD	BATMAN-TCM
20-Hexadecanoylingenol	CHGA	BATMAN-TCM
20-Hexadecanoylingenol	PTGER4	BATMAN-TCM
20-Hexadecanoylingenol	APOC2	BATMAN-TCM
20-Hexadecanoylingenol	PTGER2	BATMAN-TCM
20-Hexadecanoylingenol	KIF14	BATMAN-TCM
20-Hexadecanoylingenol	PTGER3	BATMAN-TCM
20-Hexadecanoylingenol	PRKCB	BATMAN-TCM
24-epicampesterol	ESR1	BATMAN-TCM
24-epicampesterol	SNW1	BATMAN-TCM
24-epicampesterol	CYP24A1	BATMAN-TCM
24-epicampesterol	CYP3A4	BATMAN-TCM
24-epicampesterol	WNT4	BATMAN-TCM
24-epicampesterol	PML	BATMAN-TCM
24-epicampesterol	IRX5	BATMAN-TCM
24-epicampesterol	PGR	BATMAN-TCM
24-epicampesterol	AR	BATMAN-TCM
24-epicampesterol	GPBAR1	BATMAN-TCM
24-epicampesterol	CALB1	BATMAN-TCM
24-epicampesterol	TCF3	BATMAN-TCM
24-epicampesterol	B4GALT1	BATMAN-TCM
24-epicampesterol	RXRA	BATMAN-TCM
24-epicampesterol	VDR	BATMAN-TCM
24-epicampesterol	NR3C1	BATMAN-TCM
24-epicampesterol	SNAI2	BATMAN-TCM
24-epicampesterol	FGF23	BATMAN-TCM
24-epicampesterol	BAX	BATMAN-TCM
24-epicampesterol	S100G	BATMAN-TCM
24-epicampesterol	NR1H4	BATMAN-TCM
24-epicampesterol	CYP27B1	BATMAN-TCM
24-epicampesterol	NFKB1	BATMAN-TCM
24-epicampesterol	MED1	BATMAN-TCM
24-epicampesterol	GFI1	BATMAN-TCM
24-epicampesterol	KL	BATMAN-TCM
24-epicampesterol	CYP27A1	BATMAN-TCM
24-epicampesterol	TRIM24	BATMAN-TCM
24-epicampesterol	GC	BATMAN-TCM
24-epicampesterol	AKR1C3	BATMAN-TCM
24-epicampesterol	SNAI1	BATMAN-TCM
24-epicampesterol	LANCL2	BATMAN-TCM
24-epicampesterol	CYP2R1	BATMAN-TCM
24-epicampesterol	KANK2	BATMAN-TCM
3,5-Dimethoxystilbene	PDE4A	BATMAN-TCM
3,5-Dimethoxystilbene	DHFR	BATMAN-TCM
3,5-Dimethoxystilbene	PDE3B	BATMAN-TCM
3,5-Dimethoxystilbene	PDE5A	BATMAN-TCM
3,5-Dimethoxystilbene	INSR	BATMAN-TCM
3,5-Dimethoxystilbene	DPYD	BATMAN-TCM
3,5-Dimethoxystilbene	ADK	BATMAN-TCM
3,5-Dimethoxystilbene	GAS6	BATMAN-TCM
3,5-Dimethoxystilbene	HSP90AB1	BATMAN-TCM
3,5-Dimethoxystilbene	ATIC	BATMAN-TCM
3,5-Dimethoxystilbene	RAB8B	BATMAN-TCM
3,5-Dimethoxystilbene	PARP10	BATMAN-TCM
3,5-Dimethoxystilbene	HCN2	BATMAN-TCM
3,5-Dimethoxystilbene	PDE3A	BATMAN-TCM
3,5-Dimethoxystilbene	PDE10A	BATMAN-TCM
3,5-Dimethoxystilbene	DMTN	BATMAN-TCM
3,5-Dimethoxystilbene	PDE9A	BATMAN-TCM
3,5-Dimethoxystilbene	P2RX2	BATMAN-TCM
3,5-Dimethoxystilbene	HOXA5	BATMAN-TCM
3,5-Dimethoxystilbene	IL1B	BATMAN-TCM
3,5-Dimethoxystilbene	CMPK2	BATMAN-TCM
3,5-Dimethoxystilbene	CHRNB2	BATMAN-TCM
3,5-Dimethoxystilbene	AK9	BATMAN-TCM
3,5-Dimethoxystilbene	HYAL2	BATMAN-TCM
3,5-Dimethoxystilbene	CHRNB4	BATMAN-TCM
3,5-Dimethoxystilbene	CACNA1C	BATMAN-TCM
3,5-Dimethoxystilbene	PDE2A	BATMAN-TCM
3,5-Dimethoxystilbene	KCNMA1	BATMAN-TCM
3,5-Dimethoxystilbene	TBPL1	BATMAN-TCM
3,5-Dimethoxystilbene	HTR2A	BATMAN-TCM
3,5-Dimethoxystilbene	FBLN1	BATMAN-TCM
3,5-Dimethoxystilbene	NT5M	BATMAN-TCM
3,5-Dimethoxystilbene	PDE1B	BATMAN-TCM
3,5-Dimethoxystilbene	SLC6A4	BATMAN-TCM
3,5-Dimethoxystilbene	CDKN1A	BATMAN-TCM
3,5-Dimethoxystilbene	DNMT3B	BATMAN-TCM
3,5-Dimethoxystilbene	MGMT	BATMAN-TCM
3,5-Dimethoxystilbene	TRDMT1	BATMAN-TCM
3,5-Dimethoxystilbene	TYMS	BATMAN-TCM
3,5-Dimethoxystilbene	ABCC2	BATMAN-TCM
3,5-Dimethoxystilbene	DNMT3A	BATMAN-TCM
3,5-Dimethoxystilbene	SIRT2	BATMAN-TCM
3,5-Dimethoxystilbene	SLC22A6	BATMAN-TCM
3,5-Dimethoxystilbene	P2RX3	BATMAN-TCM
3,5-Dimethoxystilbene	DPYS	BATMAN-TCM
3,5-Dimethoxystilbene	DUT	BATMAN-TCM
3,5-Dimethoxystilbene	HIF1A	BATMAN-TCM
3,5-Dimethoxystilbene	HSP90AA1	BATMAN-TCM
3,5-Dimethoxystilbene	DTYMK	BATMAN-TCM
3,5-Dimethoxystilbene	DHFRL1	BATMAN-TCM
3,5-Dimethoxystilbene	SHMT1	BATMAN-TCM
3,5-Dimethoxystilbene	FOLR2	BATMAN-TCM
3,5-Dimethoxystilbene	STUB1	BATMAN-TCM
3,5-Dimethoxystilbene	HCN4	BATMAN-TCM
3,5-Dimethoxystilbene	ASNS	BATMAN-TCM
3,5-Dimethoxystilbene	AURKA	BATMAN-TCM
3,5-Dimethoxystilbene	CHRNA3	BATMAN-TCM
3,5-Dimethoxystilbene	RAPGEF2	BATMAN-TCM
3,5-Dimethoxystilbene	FOLR1	BATMAN-TCM
3,5-Dimethoxystilbene	DNMT1	BATMAN-TCM
3,5-Dimethoxystilbene	PDE11A	BATMAN-TCM
Adenine	ADORA2A	BATMAN-TCM
Adenine	PRKAB1	BATMAN-TCM
Adenine	ADCY1	BATMAN-TCM
Adenine	ADK	BATMAN-TCM
Adenine	RRM2	BATMAN-TCM
Adenine	PIM1	BATMAN-TCM
Adenine	AMD1	BATMAN-TCM
Adenine	RRM1	BATMAN-TCM
Adenine	ADORA2B	BATMAN-TCM
Adenine	ACSS2	BATMAN-TCM
Adenine	COMT	BATMAN-TCM
Adenine	GNMT	BATMAN-TCM
Adenine	PRKAA1	BATMAN-TCM
Adenine	PYGL	BATMAN-TCM
Adenine	ACSL1	BATMAN-TCM
Adenine	MTAP	BATMAN-TCM
Adenine	ADORA3	BATMAN-TCM
Adenine	POLE	BATMAN-TCM
Adenine	POLA1	BATMAN-TCM
Adenine	PNP	BATMAN-TCM
Adenine	MAT1A	BATMAN-TCM
Adenine	POLE2	BATMAN-TCM
Adenine	PDE4B	BATMAN-TCM
Adenine	PRPS1	BATMAN-TCM
Adenine	ADORA1	BATMAN-TCM
Adenine	CBS	BATMAN-TCM
Adenine	DCK	BATMAN-TCM
Adenine	PDE4D	BATMAN-TCM
Adenine	CREB1	BATMAN-TCM
Adenine	HINT1	BATMAN-TCM
Adenine	PRKAB2	BATMAN-TCM
Adenine	FBP1	BATMAN-TCM
Adenine	POLE3	BATMAN-TCM
Adenine	RRM2B	BATMAN-TCM
Adenine	CBSL	BATMAN-TCM
Adenine	ACSS1	BATMAN-TCM
Adenine	MAT2A	BATMAN-TCM
Adenine	POLE4	BATMAN-TCM
Adenosine,Adenine Nucleoside	ADORA2A	BATMAN-TCM
Adenosine,Adenine Nucleoside	SLC25A5	BATMAN-TCM
Adenosine,Adenine Nucleoside	HAP1	BATMAN-TCM
Adenosine,Adenine Nucleoside	ADRBK2	BATMAN-TCM
Adenosine,Adenine Nucleoside	ABL1	BATMAN-TCM
Adenosine,Adenine Nucleoside	NT5C2	BATMAN-TCM
Adenosine,Adenine Nucleoside	ACVR1B	BATMAN-TCM
Adenosine,Adenine Nucleoside	NAE1	BATMAN-TCM
Adenosine,Adenine Nucleoside	ABCB1	BATMAN-TCM
Adenosine,Adenine Nucleoside	TYMS	BATMAN-TCM
Adenosine,Adenine Nucleoside	CREB1	BATMAN-TCM
Adenosine,Adenine Nucleoside	HINT1	BATMAN-TCM
Adenosine,Adenine Nucleoside	PNP	BATMAN-TCM
Adenosine,Adenine Nucleoside	CACNA1C	BATMAN-TCM
Adenosine,Adenine Nucleoside	KCNH2	BATMAN-TCM
Adenosine,Adenine Nucleoside	CACNA1I	BATMAN-TCM
Adenosine,Adenine Nucleoside	CACNA1S	BATMAN-TCM
Adenosine,Adenine Nucleoside	CBSL	BATMAN-TCM
Adenosine,Adenine Nucleoside	MAT2A	BATMAN-TCM
Adenosine,Adenine Nucleoside	HMGCR	BATMAN-TCM
Adenosine,Adenine Nucleoside	KHDRBS1	BATMAN-TCM
Adenosine,Adenine Nucleoside	SHANK3	BATMAN-TCM
Adenosine,Adenine Nucleoside	ADRA2A	BATMAN-TCM
Adenosine,Adenine Nucleoside	TNF	BATMAN-TCM
Adenosine,Adenine Nucleoside	SORCS3	BATMAN-TCM
Adenosine,Adenine Nucleoside	PCSK6	BATMAN-TCM
Adenosine,Adenine Nucleoside	PTGDR2	BATMAN-TCM
Adenosine,Adenine Nucleoside	PTGS1	BATMAN-TCM
Adenosine,Adenine Nucleoside	PPARG	BATMAN-TCM
Adenosine,Adenine Nucleoside	TPK1	BATMAN-TCM
Adenosine,Adenine Nucleoside	SLC6A3	BATMAN-TCM
Adenosine,Adenine Nucleoside	ADRA1A	BATMAN-TCM
Adenosine,Adenine Nucleoside	SLC12A2	BATMAN-TCM
Adenosine,Adenine Nucleoside	HTR7	BATMAN-TCM
Adenosine,Adenine Nucleoside	HTR1A	BATMAN-TCM
Adenosine,Adenine Nucleoside	ADRA2C	BATMAN-TCM
Adenosine,Adenine Nucleoside	PDE1C	BATMAN-TCM
Adenosine,Adenine Nucleoside	HTR1B	BATMAN-TCM
Adenosine,Adenine Nucleoside	PDE3B	BATMAN-TCM
Adenosine,Adenine Nucleoside	ACVR1C	BATMAN-TCM
Adenosine,Adenine Nucleoside	PIK3R1	BATMAN-TCM
Adenosine,Adenine Nucleoside	TGFBR1	BATMAN-TCM
Adenosine,Adenine Nucleoside	SLC12A4	BATMAN-TCM
Adenosine,Adenine Nucleoside	ADRA2B	BATMAN-TCM
Adenosine,Adenine Nucleoside	PAH	BATMAN-TCM
Adenosine,Adenine Nucleoside	CUBN	BATMAN-TCM
Adenosine,Adenine Nucleoside	MMAB	BATMAN-TCM
Adenosine,Adenine Nucleoside	MTR	BATMAN-TCM
Adenosine,Adenine Nucleoside	AK9	BATMAN-TCM
Adenosine,Adenine Nucleoside	ASNSD1	BATMAN-TCM
Adenosine,Adenine Nucleoside	VLDLR	BATMAN-TCM
Adenosine,Adenine Nucleoside	ADORA3	BATMAN-TCM
Adenosine,Adenine Nucleoside	TACR2	BATMAN-TCM
Adenosine,Adenine Nucleoside	ABCC2	BATMAN-TCM
Adenosine,Adenine Nucleoside	ACSS2	BATMAN-TCM
Adenosine,Adenine Nucleoside	AFG3L2	BATMAN-TCM
Adenosine,Adenine Nucleoside	AMHR2	BATMAN-TCM
Adenosine,Adenine Nucleoside	ACSL1	BATMAN-TCM
Adenosine,Adenine Nucleoside	APAF1	BATMAN-TCM
Adenosine,Adenine Nucleoside	ABCG1	BATMAN-TCM
Adenosine,Adenine Nucleoside	FBP1	BATMAN-TCM
Adenosine,Adenine Nucleoside	PIM1	BATMAN-TCM
Adenosine,Adenine Nucleoside	POLA1	BATMAN-TCM
Adenosine,Adenine Nucleoside	PRKAB2	BATMAN-TCM
Adenosine,Adenine Nucleoside	CACNB1	BATMAN-TCM
Adenosine,Adenine Nucleoside	CACNA1F	BATMAN-TCM
Adenosine,Adenine Nucleoside	CACNA1G	BATMAN-TCM
Adenosine,Adenine Nucleoside	PRKAA2	BATMAN-TCM
Adenosine,Adenine Nucleoside	MAT1A	BATMAN-TCM
Adenosine,Adenine Nucleoside	AMD1	BATMAN-TCM
Adenosine,Adenine Nucleoside	DGKI	BATMAN-TCM
Adenosine,Adenine Nucleoside	SLC18A3	BATMAN-TCM
Adenosine,Adenine Nucleoside	AVPR2	BATMAN-TCM
Adenosine,Adenine Nucleoside	CETN2	BATMAN-TCM
Adenosine,Adenine Nucleoside	IDO1	BATMAN-TCM
Adenosine,Adenine Nucleoside	LTA	BATMAN-TCM
Adenosine,Adenine Nucleoside	DRD2	BATMAN-TCM
Adenosine,Adenine Nucleoside	PLAT	BATMAN-TCM
Adenosine,Adenine Nucleoside	PLA2G2A	BATMAN-TCM
Adenosine,Adenine Nucleoside	PTGER1	BATMAN-TCM
Adenosine,Adenine Nucleoside	SLC19A2	BATMAN-TCM
Adenosine,Adenine Nucleoside	PDE7B	BATMAN-TCM
Adenosine,Adenine Nucleoside	PDE4A	BATMAN-TCM
Adenosine,Adenine Nucleoside	MAPK1	BATMAN-TCM
Adenosine,Adenine Nucleoside	SLC12A7	BATMAN-TCM
Adenosine,Adenine Nucleoside	ADRA1B	BATMAN-TCM
Adenosine,Adenine Nucleoside	DBH	BATMAN-TCM
Adenosine,Adenine Nucleoside	SLC25A31	BATMAN-TCM
Adenosine,Adenine Nucleoside	ACSL5	BATMAN-TCM
Adenosine,Adenine Nucleoside	SLC12A1	BATMAN-TCM
Adenosine,Adenine Nucleoside	PIK3R3	BATMAN-TCM
Adenosine,Adenine Nucleoside	PDE1A	BATMAN-TCM
Adenosine,Adenine Nucleoside	PDE8B	BATMAN-TCM
Adenosine,Adenine Nucleoside	ABCG4	BATMAN-TCM
Adenosine,Adenine Nucleoside	PDE11A	BATMAN-TCM
Adenosine,Adenine Nucleoside	SLC6A2	BATMAN-TCM
Adenosine,Adenine Nucleoside	TCN1	BATMAN-TCM
Adenosine,Adenine Nucleoside	MTRR	BATMAN-TCM
Adenosine,Adenine Nucleoside	FBP2	BATMAN-TCM
Adenosine,Adenine Nucleoside	RALA	BATMAN-TCM
Adenosine,Adenine Nucleoside	SMAD3	BATMAN-TCM
Adenosine,Adenine Nucleoside	ABCA7	BATMAN-TCM
Adenosine,Adenine Nucleoside	ADORA1	BATMAN-TCM
Adenosine,Adenine Nucleoside	RIPK1	BATMAN-TCM
Adenosine,Adenine Nucleoside	AKT1	BATMAN-TCM
Adenosine,Adenine Nucleoside	PRKAA1	BATMAN-TCM
Adenosine,Adenine Nucleoside	ACVRL1	BATMAN-TCM
Adenosine,Adenine Nucleoside	TNK2	BATMAN-TCM
Adenosine,Adenine Nucleoside	ABCA1	BATMAN-TCM
Adenosine,Adenine Nucleoside	ABCC8	BATMAN-TCM
Adenosine,Adenine Nucleoside	ARAF	BATMAN-TCM
Adenosine,Adenine Nucleoside	PRKAB1	BATMAN-TCM
Adenosine,Adenine Nucleoside	PYGL	BATMAN-TCM
Adenosine,Adenine Nucleoside	RRM2B	BATMAN-TCM
Adenosine,Adenine Nucleoside	POLE4	BATMAN-TCM
Adenosine,Adenine Nucleoside	CACNA1D	BATMAN-TCM
Adenosine,Adenine Nucleoside	AKT3	BATMAN-TCM
Adenosine,Adenine Nucleoside	SCN5A	BATMAN-TCM
Adenosine,Adenine Nucleoside	CACNB4	BATMAN-TCM
Adenosine,Adenine Nucleoside	CBS	BATMAN-TCM
Adenosine,Adenine Nucleoside	GNMT	BATMAN-TCM
Adenosine,Adenine Nucleoside	FURIN	BATMAN-TCM
Adenosine,Adenine Nucleoside	CRH	BATMAN-TCM
Adenosine,Adenine Nucleoside	SPX	BATMAN-TCM
Adenosine,Adenine Nucleoside	CRP	BATMAN-TCM
Adenosine,Adenine Nucleoside	AGT	BATMAN-TCM
Adenosine,Adenine Nucleoside	SLC44A4	BATMAN-TCM
Adenosine,Adenine Nucleoside	DNM3	BATMAN-TCM
Adenosine,Adenine Nucleoside	PTGR2	BATMAN-TCM
Adenosine,Adenine Nucleoside	THBD	BATMAN-TCM
Adenosine,Adenine Nucleoside	PPARA	BATMAN-TCM
Adenosine,Adenine Nucleoside	TOP2A	BATMAN-TCM
Adenosine,Adenine Nucleoside	PDE7A	BATMAN-TCM
Adenosine,Adenine Nucleoside	RYR1	BATMAN-TCM
Adenosine,Adenine Nucleoside	DRD4	BATMAN-TCM
Adenosine,Adenine Nucleoside	SLC12A6	BATMAN-TCM
Adenosine,Adenine Nucleoside	ACACB	BATMAN-TCM
Adenosine,Adenine Nucleoside	PDE6A	BATMAN-TCM
Adenosine,Adenine Nucleoside	DRD3	BATMAN-TCM
Adenosine,Adenine Nucleoside	DRD5	BATMAN-TCM
Adenosine,Adenine Nucleoside	PTGIS	BATMAN-TCM
Adenosine,Adenine Nucleoside	PDE2A	BATMAN-TCM
Adenosine,Adenine Nucleoside	PTGER4	BATMAN-TCM
Adenosine,Adenine Nucleoside	SLC18A1	BATMAN-TCM
Adenosine,Adenine Nucleoside	ADRA1D	BATMAN-TCM
Adenosine,Adenine Nucleoside	P2RY12	BATMAN-TCM
Adenosine,Adenine Nucleoside	PDE8A	BATMAN-TCM
Adenosine,Adenine Nucleoside	AMN	BATMAN-TCM
Adenosine,Adenine Nucleoside	POLB	BATMAN-TCM
Adenosine,Adenine Nucleoside	ATF4	BATMAN-TCM
Adenosine,Adenine Nucleoside	BICD1	BATMAN-TCM
Adenosine,Adenine Nucleoside	CASP9	BATMAN-TCM
Adenosine,Adenine Nucleoside	UBA3	BATMAN-TCM
Adenosine,Adenine Nucleoside	ADORA2B	BATMAN-TCM
Adenosine,Adenine Nucleoside	CX3CR1	BATMAN-TCM
Adenosine,Adenine Nucleoside	ACVR1	BATMAN-TCM
Adenosine,Adenine Nucleoside	ABCC9	BATMAN-TCM
Adenosine,Adenine Nucleoside	ADCY1	BATMAN-TCM
Adenosine,Adenine Nucleoside	ASS1	BATMAN-TCM
Adenosine,Adenine Nucleoside	ABL2	BATMAN-TCM
Adenosine,Adenine Nucleoside	ALK	BATMAN-TCM
Adenosine,Adenine Nucleoside	SLC25A4	BATMAN-TCM
Adenosine,Adenine Nucleoside	RRM2	BATMAN-TCM
Adenosine,Adenine Nucleoside	POLE2	BATMAN-TCM
Adenosine,Adenine Nucleoside	ADK	BATMAN-TCM
Adenosine,Adenine Nucleoside	RRM1	BATMAN-TCM
Adenosine,Adenine Nucleoside	SLC6A4	BATMAN-TCM
Adenosine,Adenine Nucleoside	CACNA1A	BATMAN-TCM
Adenosine,Adenine Nucleoside	CACNB2	BATMAN-TCM
Adenosine,Adenine Nucleoside	AKT2	BATMAN-TCM
Adenosine,Adenine Nucleoside	COMT	BATMAN-TCM
Adenosine,Adenine Nucleoside	PDE5A	BATMAN-TCM
Adenosine,Adenine Nucleoside	UTS2	BATMAN-TCM
Adenosine,Adenine Nucleoside	ATP1A2	BATMAN-TCM
Adenosine,Adenine Nucleoside	ATP2A1	BATMAN-TCM
Adenosine,Adenine Nucleoside	CETN1	BATMAN-TCM
Adenosine,Adenine Nucleoside	KCNB1	BATMAN-TCM
Adenosine,Adenine Nucleoside	GHRL	BATMAN-TCM
Adenosine,Adenine Nucleoside	CHRNA3	BATMAN-TCM
Adenosine,Adenine Nucleoside	CFTR	BATMAN-TCM
Adenosine,Adenine Nucleoside	PTGS2	BATMAN-TCM
Adenosine,Adenine Nucleoside	BCL2	BATMAN-TCM
Adenosine,Adenine Nucleoside	DHFR	BATMAN-TCM
Adenosine,Adenine Nucleoside	PDE9A	BATMAN-TCM
Adenosine,Adenine Nucleoside	SLC18A2	BATMAN-TCM
Adenosine,Adenine Nucleoside	PDE4C	BATMAN-TCM
Adenosine,Adenine Nucleoside	SLC12A5	BATMAN-TCM
Adenosine,Adenine Nucleoside	MTAP	BATMAN-TCM
Adenosine,Adenine Nucleoside	PTGER3	BATMAN-TCM
Adenosine,Adenine Nucleoside	PRKDC	BATMAN-TCM
Adenosine,Adenine Nucleoside	ATM	BATMAN-TCM
Adenosine,Adenine Nucleoside	PDE6B	BATMAN-TCM
Adenosine,Adenine Nucleoside	PIK3R2	BATMAN-TCM
Adenosine,Adenine Nucleoside	APRT	BATMAN-TCM
Adenosine,Adenine Nucleoside	PIK3CB	BATMAN-TCM
Adenosine,Adenine Nucleoside	PDE6C	BATMAN-TCM
Adenosine,Adenine Nucleoside	PTGIR	BATMAN-TCM
Adenosine,Adenine Nucleoside	CACNG1	BATMAN-TCM
Adenosine,Adenine Nucleoside	MUT	BATMAN-TCM
Adenosine,Adenine Nucleoside	MMAA	BATMAN-TCM
Adenosine,Adenine Nucleoside	SAXO1	BATMAN-TCM
Adenosine,Adenine Nucleoside	UGCG	BATMAN-TCM
Adenosine,Adenine Nucleoside	TGFBR2	BATMAN-TCM
Adenosine,Adenine Nucleoside	GRB2	BATMAN-TCM
Adenosine,Adenine Nucleoside	SLC25A6	BATMAN-TCM
Adenosine,Adenine Nucleoside	ADA	BATMAN-TCM
Adenosine,Adenine Nucleoside	ASNA1	BATMAN-TCM
Adenosine,Adenine Nucleoside	ACSS1	BATMAN-TCM
Adenosine,Adenine Nucleoside	CDK15	BATMAN-TCM
Adenosine,Adenine Nucleoside	ASNS	BATMAN-TCM
Adenosine,Adenine Nucleoside	ADRBK1	BATMAN-TCM
Adenosine,Adenine Nucleoside	ABCB11	BATMAN-TCM
Adenosine,Adenine Nucleoside	TYR	BATMAN-TCM
Adenosine,Adenine Nucleoside	POLE	BATMAN-TCM
Adenosine,Adenine Nucleoside	POLE3	BATMAN-TCM
Adenosine,Adenine Nucleoside	PDE4B	BATMAN-TCM
Adenosine,Adenine Nucleoside	PDE4D	BATMAN-TCM
Adenosine,Adenine Nucleoside	CACNB3	BATMAN-TCM
Adenosine,Adenine Nucleoside	ABCB4	BATMAN-TCM
Adenosine,Adenine Nucleoside	KCNJ11	BATMAN-TCM
Adenosine,Adenine Nucleoside	CACNA1B	BATMAN-TCM
Adenosine,Adenine Nucleoside	DCK	BATMAN-TCM
Adenosine,Adenine Nucleoside	UTS2R	BATMAN-TCM
Adenosine,Adenine Nucleoside	INS	BATMAN-TCM
Adenosine,Adenine Nucleoside	HOMER1	BATMAN-TCM
Adenosine,Adenine Nucleoside	SMO	BATMAN-TCM
Adenosine,Adenine Nucleoside	PIK3CG	BATMAN-TCM
Adenosine,Adenine Nucleoside	DRD1	BATMAN-TCM
Adenosine,Adenine Nucleoside	NCBP2	BATMAN-TCM
Adenosine,Adenine Nucleoside	SCN9A	BATMAN-TCM
Adenosine,Adenine Nucleoside	PTGER2	BATMAN-TCM
Adenosine,Adenine Nucleoside	GLO1	BATMAN-TCM
Adenosine,Adenine Nucleoside	FABP2	BATMAN-TCM
Adenosine,Adenine Nucleoside	TOP2B	BATMAN-TCM
Adenosine,Adenine Nucleoside	PECR	BATMAN-TCM
Adenosine,Adenine Nucleoside	ITPR3	BATMAN-TCM
Adenosine,Adenine Nucleoside	PDE3A	BATMAN-TCM
Adenosine,Adenine Nucleoside	ADRB2	BATMAN-TCM
Adenosine,Adenine Nucleoside	ITPR1	BATMAN-TCM
Adenosine,Adenine Nucleoside	PDE10A	BATMAN-TCM
Adenosine,Adenine Nucleoside	PIK3CD	BATMAN-TCM
Adenosine,Adenine Nucleoside	SRPK2	BATMAN-TCM
Adenosine,Adenine Nucleoside	PIK3CA	BATMAN-TCM
Adenosine,Adenine Nucleoside	ADRB1	BATMAN-TCM
Adenosine,Adenine Nucleoside	ADRB3	BATMAN-TCM
Adenosine,Adenine Nucleoside	ACP1	BATMAN-TCM
Adenosine,Adenine Nucleoside	ITPR2	BATMAN-TCM
Adenosine,Adenine Nucleoside	PDE1B	BATMAN-TCM
Adenosine,Adenine Nucleoside	ACSL6	BATMAN-TCM
Adenosine,Adenine Nucleoside	MMACHC	BATMAN-TCM
Adenosine,Adenine Nucleoside	DNMT1	BATMAN-TCM
Adenosine,Adenine Nucleoside	XBP1	BATMAN-TCM
Adenosine,Adenine Nucleoside	JAG1	BATMAN-TCM
Adenosine,Adenine Nucleoside	CTNNB1	BATMAN-TCM
Astragaloside I	SLC47A1	BATMAN-TCM
Astragaloside I	MLNR	BATMAN-TCM
Astragaloside I	CYP3A4	BATMAN-TCM
Astragaloside I	SLCO1B3	BATMAN-TCM
Astragaloside I	CYP51A1	BATMAN-TCM
Astragaloside I	ALB	BATMAN-TCM
Astragaloside I	KCNH2	BATMAN-TCM
Astragaloside I	ABCB1	BATMAN-TCM
Astragaloside I	ATP1A1	BATMAN-TCM
Astragaloside I	SLCO1B1	BATMAN-TCM
Astragaloside Ii	SLC47A1	BATMAN-TCM
Astragaloside Ii	MLNR	BATMAN-TCM
Astragaloside Ii	CYP3A4	BATMAN-TCM
Astragaloside Ii	SLCO1B3	BATMAN-TCM
Astragaloside Ii	CYP51A1	BATMAN-TCM
Astragaloside Ii	ALB	BATMAN-TCM
Astragaloside Ii	KCNH2	BATMAN-TCM
Astragaloside Ii	ABCB1	BATMAN-TCM
Astragaloside Ii	ATP1A1	BATMAN-TCM
Astragaloside Ii	SLCO1B1	BATMAN-TCM
Astragaloside Iii	CXCR4	BATMAN-TCM
Astragaloside V	CXCR4	BATMAN-TCM
Astragaloside Vi	CXCR4	BATMAN-TCM
Astragaloside Vii	CXCR4	BATMAN-TCM
Astragaloside Viii	NR3C1	BATMAN-TCM
Astragaloside Viii	ATP1A1	BATMAN-TCM
Astramembrannin I	CXCR4	BATMAN-TCM
Betaine	PPAT	BATMAN-TCM
Betaine	GLUL	BATMAN-TCM
Betaine	ADSSL1	BATMAN-TCM
Betaine	SLC25A12	BATMAN-TCM
Betaine	ADSS	BATMAN-TCM
Betaine	PAICS	BATMAN-TCM
Betaine	TARS2	BATMAN-TCM
Betaine	TH	BATMAN-TCM
Betaine	NOS3	BATMAN-TCM
Betaine	NPY2R	BATMAN-TCM
Betaine	GOT2	BATMAN-TCM
Betaine	ASNS	BATMAN-TCM
Betaine	DARS	BATMAN-TCM
Betaine	CAD	BATMAN-TCM
Betaine	BCAT1	BATMAN-TCM
Betaine	PCCB	BATMAN-TCM
Betaine	LIPT1	BATMAN-TCM
Betaine	CTPS1	BATMAN-TCM
Betaine	SLC1A1	BATMAN-TCM
Betaine	DARS2	BATMAN-TCM
Betaine	ASRGL1	BATMAN-TCM
Betaine	ACY1	BATMAN-TCM
Betaine	VARS	BATMAN-TCM
Betaine	SLC5A6	BATMAN-TCM
Betaine	HPD	BATMAN-TCM
Betaine	CPS1	BATMAN-TCM
Betaine	ACY3	BATMAN-TCM
Betaine	GOT1	BATMAN-TCM
Betaine	RNASE1	BATMAN-TCM
Betaine	SLC25A13	BATMAN-TCM
Betaine	TARS	BATMAN-TCM
Betaine	UGCG	BATMAN-TCM
Betaine	TPH1	BATMAN-TCM
Betaine	SST	BATMAN-TCM
Betaine	ASPA	BATMAN-TCM
Betaine	ASPH	BATMAN-TCM
Betaine	ASS1	BATMAN-TCM
Betaine	LYZ	BATMAN-TCM
Betaine	THNSL1	BATMAN-TCM
Betaine	LIAS	BATMAN-TCM
Betaine	PAH	BATMAN-TCM
Beta-Sitosterol	ESR1	BATMAN-TCM
Beta-Sitosterol	SNW1	BATMAN-TCM
Beta-Sitosterol	CYP24A1	BATMAN-TCM
Beta-Sitosterol	CYP3A4	BATMAN-TCM
Beta-Sitosterol	WNT4	BATMAN-TCM
Beta-Sitosterol	PML	BATMAN-TCM
Beta-Sitosterol	IRX5	BATMAN-TCM
Beta-Sitosterol	PGR	BATMAN-TCM
Beta-Sitosterol	AR	BATMAN-TCM
Beta-Sitosterol	GPBAR1	BATMAN-TCM
Beta-Sitosterol	CALB1	BATMAN-TCM
Beta-Sitosterol	TCF3	BATMAN-TCM
Beta-Sitosterol	B4GALT1	BATMAN-TCM
Beta-Sitosterol	RXRA	BATMAN-TCM
Beta-Sitosterol	VDR	BATMAN-TCM
Beta-Sitosterol	NR3C1	BATMAN-TCM
Beta-Sitosterol	SNAI2	BATMAN-TCM
Beta-Sitosterol	FGF23	BATMAN-TCM
Beta-Sitosterol	BAX	BATMAN-TCM
Beta-Sitosterol	S100G	BATMAN-TCM
Beta-Sitosterol	NR1H4	BATMAN-TCM
Beta-Sitosterol	CYP27B1	BATMAN-TCM
Beta-Sitosterol	NFKB1	BATMAN-TCM
Beta-Sitosterol	MED1	BATMAN-TCM
Beta-Sitosterol	GFI1	BATMAN-TCM
Beta-Sitosterol	KL	BATMAN-TCM
Beta-Sitosterol	CYP27A1	BATMAN-TCM
Beta-Sitosterol	TRIM24	BATMAN-TCM
Beta-Sitosterol	GC	BATMAN-TCM
Beta-Sitosterol	AKR1C3	BATMAN-TCM
Beta-Sitosterol	SNAI1	BATMAN-TCM
Beta-Sitosterol	LANCL2	BATMAN-TCM
Beta-Sitosterol	CYP2R1	BATMAN-TCM
Beta-Sitosterol	KANK2	BATMAN-TCM
Bilobanol	CYP17A1	BATMAN-TCM
Campesterol	ESR1	BATMAN-TCM
Campesterol	VDR	BATMAN-TCM
Campesterol	PGR	BATMAN-TCM
Campesterol	AR	BATMAN-TCM
Campesterol	NR3C1	BATMAN-TCM
Campesterol	ANXA1	BATMAN-TCM
Canavanine	AZIN2	BATMAN-TCM
Canavanine	SLC7A1	BATMAN-TCM
Canavanine	OAZ3	BATMAN-TCM
Canavanine	AZIN1	BATMAN-TCM
Canavanine	BAAT	BATMAN-TCM
Canavanine	GCSH	BATMAN-TCM
Canavanine	IARS2	BATMAN-TCM
Canavanine	SLC38A3	BATMAN-TCM
Canavanine	ADSSL1	BATMAN-TCM
Canavanine	DARS2	BATMAN-TCM
Canavanine	GNMT	BATMAN-TCM
Canavanine	GPR18	BATMAN-TCM
Canavanine	GATM	BATMAN-TCM
Canavanine	GRIN2C	BATMAN-TCM
Canavanine	PIPOX	BATMAN-TCM
Canavanine	SHMT2	BATMAN-TCM
Canavanine	GLYATL2	BATMAN-TCM
Canavanine	LARS2	BATMAN-TCM
Canavanine	SLC6A5	BATMAN-TCM
Canavanine	IARS	BATMAN-TCM
Canavanine	GLRA1	BATMAN-TCM
Canavanine	DGAT2	BATMAN-TCM
Canavanine	EDN1	BATMAN-TCM
Canavanine	MTRR	BATMAN-TCM
Canavanine	POR	BATMAN-TCM
Canavanine	BCL2L11	BATMAN-TCM
Canavanine	F2RL1	BATMAN-TCM
Canavanine	SLC3A1	BATMAN-TCM
Canavanine	CPS1	BATMAN-TCM
Canavanine	NAGS	BATMAN-TCM
Canavanine	ASL	BATMAN-TCM
Canavanine	SLC7A4	BATMAN-TCM
Canavanine	AGMAT	BATMAN-TCM
Canavanine	OTC	BATMAN-TCM
Canavanine	SHMT1	BATMAN-TCM
Canavanine	SLC7A8	BATMAN-TCM
Canavanine	GLRA2	BATMAN-TCM
Canavanine	VARS	BATMAN-TCM
Canavanine	VDAC3	BATMAN-TCM
Canavanine	GRIN3B	BATMAN-TCM
Canavanine	GLRB	BATMAN-TCM
Canavanine	CTPS1	BATMAN-TCM
Canavanine	LARS	BATMAN-TCM
Canavanine	OAT	BATMAN-TCM
Canavanine	SLC25A2	BATMAN-TCM
Canavanine	ALAS2	BATMAN-TCM
Canavanine	SLC32A1	BATMAN-TCM
Canavanine	RNASE1	BATMAN-TCM
Canavanine	CAD	BATMAN-TCM
Canavanine	BCAT2	BATMAN-TCM
Canavanine	LYZ	BATMAN-TCM
Canavanine	CYBA	BATMAN-TCM
Canavanine	SLC24A2	BATMAN-TCM
Canavanine	TH	BATMAN-TCM
Canavanine	PQLC2	BATMAN-TCM
Canavanine	ECE1	BATMAN-TCM
Canavanine	DDC	BATMAN-TCM
Canavanine	SLC11A2	BATMAN-TCM
Canavanine	BAD	BATMAN-TCM
Canavanine	CERS1	BATMAN-TCM
Canavanine	NOS2	BATMAN-TCM
Canavanine	NOS3	BATMAN-TCM
Canavanine	KLF4	BATMAN-TCM
Canavanine	SLC1A5	BATMAN-TCM
Canavanine	ABAT	BATMAN-TCM
Canavanine	PPAT	BATMAN-TCM
Canavanine	ALAS1	BATMAN-TCM
Canavanine	NFS1	BATMAN-TCM
Canavanine	GSS	BATMAN-TCM
Canavanine	LCMT1	BATMAN-TCM
Canavanine	GLYAT	BATMAN-TCM
Canavanine	SLC25A12	BATMAN-TCM
Canavanine	NARS2	BATMAN-TCM
Canavanine	GLDC	BATMAN-TCM
Canavanine	GARS	BATMAN-TCM
Canavanine	VDAC1	BATMAN-TCM
Canavanine	OAZ1	BATMAN-TCM
Canavanine	ADSS	BATMAN-TCM
Canavanine	PCCB	BATMAN-TCM
Canavanine	ACY1	BATMAN-TCM
Canavanine	LCMT2	BATMAN-TCM
Canavanine	RARS	BATMAN-TCM
Canavanine	PRLR	BATMAN-TCM
Canavanine	EDN3	BATMAN-TCM
Canavanine	HMBS	BATMAN-TCM
Canavanine	FCER2	BATMAN-TCM
Canavanine	PAM	BATMAN-TCM
Canavanine	MT3	BATMAN-TCM
Canavanine	LCN2	BATMAN-TCM
Canavanine	NOS1	BATMAN-TCM
Canavanine	SLC7A3	BATMAN-TCM
Canavanine	ARG2	BATMAN-TCM
Canavanine	GNRH1	BATMAN-TCM
Canavanine	GOT2	BATMAN-TCM
Canavanine	SLC1A1	BATMAN-TCM
Canavanine	ACY3	BATMAN-TCM
Canavanine	BCAT1	BATMAN-TCM
Canavanine	SLC25A15	BATMAN-TCM
Canavanine	ASNS	BATMAN-TCM
Canavanine	GRIN2A	BATMAN-TCM
Canavanine	AARS2	BATMAN-TCM
Canavanine	PHYKPL	BATMAN-TCM
Canavanine	TNNC1	BATMAN-TCM
Canavanine	VDAC2	BATMAN-TCM
Canavanine	GPT	BATMAN-TCM
Canavanine	SLC6A9	BATMAN-TCM
Canavanine	KARS	BATMAN-TCM
Canavanine	SLC36A1	BATMAN-TCM
Canavanine	GLUL	BATMAN-TCM
Canavanine	KYNU	BATMAN-TCM
Canavanine	PAICS	BATMAN-TCM
Canavanine	P2RX2	BATMAN-TCM
Canavanine	HTR2B	BATMAN-TCM
Canavanine	IL1B	BATMAN-TCM
Canavanine	TPH1	BATMAN-TCM
Canavanine	NDOR1	BATMAN-TCM
Canavanine	SLC11A1	BATMAN-TCM
Canavanine	SLC7A7	BATMAN-TCM
Canavanine	ODC1	BATMAN-TCM
Canavanine	EDN2	BATMAN-TCM
Canavanine	ASS1	BATMAN-TCM
Canavanine	HMOX1	BATMAN-TCM
Canavanine	ARG1	BATMAN-TCM
Canavanine	GPT2	BATMAN-TCM
Canavanine	SLC7A2	BATMAN-TCM
Canavanine	ASPA	BATMAN-TCM
Canavanine	GCAT	BATMAN-TCM
Canavanine	SLC1A4	BATMAN-TCM
Canavanine	GLRA3	BATMAN-TCM
Canavanine	GOT1	BATMAN-TCM
Canavanine	ASPH	BATMAN-TCM
Canavanine	GLYATL1	BATMAN-TCM
Canavanine	DARS	BATMAN-TCM
Canavanine	OAZ2	BATMAN-TCM
Canavanine	AARS	BATMAN-TCM
Canavanine	ASRGL1	BATMAN-TCM
Canavanine	AGXT	BATMAN-TCM
Canavanine	ACADSB	BATMAN-TCM
Canavanine	AGXT2	BATMAN-TCM
Canavanine	SLC25A13	BATMAN-TCM
Canavanine	NARS	BATMAN-TCM
Canavanine	TPH2	BATMAN-TCM
Canavanine	PAOX	BATMAN-TCM
Canavanine	BAK1	BATMAN-TCM
Canavanine	TAF7	BATMAN-TCM
Canavanine	IFNG	BATMAN-TCM
Canavanine	AIF1	BATMAN-TCM
Canavanine	UROS	BATMAN-TCM
Canavanine	ADSL	BATMAN-TCM
Catalpol	POLA1	BATMAN-TCM
Cetylic Acid,Hexadecanoic Acid,Palmitic Acid	LALBA	BATMAN-TCM
Cetylic Acid,Hexadecanoic Acid,Palmitic Acid	SEC14L2	BATMAN-TCM
Cetylic Acid,Hexadecanoic Acid,Palmitic Acid	TYR	BATMAN-TCM
Cetylic Acid,Hexadecanoic Acid,Palmitic Acid	SCN1A	BATMAN-TCM
Cetylic Acid,Hexadecanoic Acid,Palmitic Acid	COX7C	BATMAN-TCM
Cetylic Acid,Hexadecanoic Acid,Palmitic Acid	SCN5A	BATMAN-TCM
Cetylic Acid,Hexadecanoic Acid,Palmitic Acid	COX3	BATMAN-TCM
Cetylic Acid,Hexadecanoic Acid,Palmitic Acid	HDAC9	BATMAN-TCM
Cetylic Acid,Hexadecanoic Acid,Palmitic Acid	SCN4B	BATMAN-TCM
Cetylic Acid,Hexadecanoic Acid,Palmitic Acid	ACADSB	BATMAN-TCM
Cetylic Acid,Hexadecanoic Acid,Palmitic Acid	OGDH	BATMAN-TCM
Cetylic Acid,Hexadecanoic Acid,Palmitic Acid	PCYT1A	BATMAN-TCM
Cetylic Acid,Hexadecanoic Acid,Palmitic Acid	BCHE	BATMAN-TCM
Cetylic Acid,Hexadecanoic Acid,Palmitic Acid	HSD17B6	BATMAN-TCM
Cetylic Acid,Hexadecanoic Acid,Palmitic Acid	PLOD1	BATMAN-TCM
Cetylic Acid,Hexadecanoic Acid,Palmitic Acid	SDHB	BATMAN-TCM
Cetylic Acid,Hexadecanoic Acid,Palmitic Acid	P3H2	BATMAN-TCM
Cetylic Acid,Hexadecanoic Acid,Palmitic Acid	P3H1	BATMAN-TCM
Cetylic Acid,Hexadecanoic Acid,Palmitic Acid	ACO2	BATMAN-TCM
Cetylic Acid,Hexadecanoic Acid,Palmitic Acid	SALL1	BATMAN-TCM
Cetylic Acid,Hexadecanoic Acid,Palmitic Acid	SLC13A5	BATMAN-TCM
Cetylic Acid,Hexadecanoic Acid,Palmitic Acid	CACNA1A	BATMAN-TCM
Cetylic Acid,Hexadecanoic Acid,Palmitic Acid	PLG	BATMAN-TCM
Cetylic Acid,Hexadecanoic Acid,Palmitic Acid	KARS	BATMAN-TCM
Cetylic Acid,Hexadecanoic Acid,Palmitic Acid	ADORA1	BATMAN-TCM
Cetylic Acid,Hexadecanoic Acid,Palmitic Acid	RETSAT	BATMAN-TCM
Cetylic Acid,Hexadecanoic Acid,Palmitic Acid	SLC25A29	BATMAN-TCM
Cetylic Acid,Hexadecanoic Acid,Palmitic Acid	DHRS4	BATMAN-TCM
Cetylic Acid,Hexadecanoic Acid,Palmitic Acid	CPT1A	BATMAN-TCM
Cetylic Acid,Hexadecanoic Acid,Palmitic Acid	SLC22A5	BATMAN-TCM
Cetylic Acid,Hexadecanoic Acid,Palmitic Acid	SRD5A1	BATMAN-TCM
Cetylic Acid,Hexadecanoic Acid,Palmitic Acid	ACSS2	BATMAN-TCM
Cetylic Acid,Hexadecanoic Acid,Palmitic Acid	SIX4	BATMAN-TCM
Cetylic Acid,Hexadecanoic Acid,Palmitic Acid	CCL2	BATMAN-TCM
Cetylic Acid,Hexadecanoic Acid,Palmitic Acid	ANK2	BATMAN-TCM
Cetylic Acid,Hexadecanoic Acid,Palmitic Acid	TH	BATMAN-TCM
Cetylic Acid,Hexadecanoic Acid,Palmitic Acid	DHODH	BATMAN-TCM
Cetylic Acid,Hexadecanoic Acid,Palmitic Acid	GALC	BATMAN-TCM
Cetylic Acid,Hexadecanoic Acid,Palmitic Acid	CYP39A1	BATMAN-TCM
Cetylic Acid,Hexadecanoic Acid,Palmitic Acid	STIM1	BATMAN-TCM
Cetylic Acid,Hexadecanoic Acid,Palmitic Acid	DHTKD1	BATMAN-TCM
Cetylic Acid,Hexadecanoic Acid,Palmitic Acid	KCNE5	BATMAN-TCM
Cetylic Acid,Hexadecanoic Acid,Palmitic Acid	UGT8	BATMAN-TCM
Cetylic Acid,Hexadecanoic Acid,Palmitic Acid	ACSS1	BATMAN-TCM
Cetylic Acid,Hexadecanoic Acid,Palmitic Acid	CRACR2A	BATMAN-TCM
Cetylic Acid,Hexadecanoic Acid,Palmitic Acid	ILVBL	BATMAN-TCM
Cetylic Acid,Hexadecanoic Acid,Palmitic Acid	OGDHL	BATMAN-TCM
Cetylic Acid,Hexadecanoic Acid,Palmitic Acid	ACADM	BATMAN-TCM
Cetylic Acid,Hexadecanoic Acid,Palmitic Acid	EGLN1	BATMAN-TCM
Cetylic Acid,Hexadecanoic Acid,Palmitic Acid	CTNNB1	BATMAN-TCM
Cetylic Acid,Hexadecanoic Acid,Palmitic Acid	HAP1	BATMAN-TCM
Cetylic Acid,Hexadecanoic Acid,Palmitic Acid	DHRS9	BATMAN-TCM
Cetylic Acid,Hexadecanoic Acid,Palmitic Acid	SLC25A13	BATMAN-TCM
Cetylic Acid,Hexadecanoic Acid,Palmitic Acid	NFX1	BATMAN-TCM
Cetylic Acid,Hexadecanoic Acid,Palmitic Acid	PPT1	BATMAN-TCM
Cetylic Acid,Hexadecanoic Acid,Palmitic Acid	RHO	BATMAN-TCM
Cetylic Acid,Hexadecanoic Acid,Palmitic Acid	SRD5A2	BATMAN-TCM
Cetylic Acid,Hexadecanoic Acid,Palmitic Acid	ESRRG	BATMAN-TCM
Cetylic Acid,Hexadecanoic Acid,Palmitic Acid	COX1	BATMAN-TCM
Cetylic Acid,Hexadecanoic Acid,Palmitic Acid	SCN10A	BATMAN-TCM
Cetylic Acid,Hexadecanoic Acid,Palmitic Acid	AR	BATMAN-TCM
Cetylic Acid,Hexadecanoic Acid,Palmitic Acid	PLA2G1B	BATMAN-TCM
Cetylic Acid,Hexadecanoic Acid,Palmitic Acid	ADH1C	BATMAN-TCM
Cetylic Acid,Hexadecanoic Acid,Palmitic Acid	SCN8A	BATMAN-TCM
Cetylic Acid,Hexadecanoic Acid,Palmitic Acid	HDAC2	BATMAN-TCM
Cetylic Acid,Hexadecanoic Acid,Palmitic Acid	PCYT1B	BATMAN-TCM
Cetylic Acid,Hexadecanoic Acid,Palmitic Acid	SUCLG2	BATMAN-TCM
Cetylic Acid,Hexadecanoic Acid,Palmitic Acid	SLC25A10	BATMAN-TCM
Cetylic Acid,Hexadecanoic Acid,Palmitic Acid	SUCNR1	BATMAN-TCM
Cetylic Acid,Hexadecanoic Acid,Palmitic Acid	OXCT1	BATMAN-TCM
Cetylic Acid,Hexadecanoic Acid,Palmitic Acid	SDHA	BATMAN-TCM
Cetylic Acid,Hexadecanoic Acid,Palmitic Acid	DCT	BATMAN-TCM
Cetylic Acid,Hexadecanoic Acid,Palmitic Acid	JMJD6	BATMAN-TCM
Cetylic Acid,Hexadecanoic Acid,Palmitic Acid	HSD17B11	BATMAN-TCM
Cetylic Acid,Hexadecanoic Acid,Palmitic Acid	P4HB	BATMAN-TCM
Cetylic Acid,Hexadecanoic Acid,Palmitic Acid	GRIN3B	BATMAN-TCM
Cetylic Acid,Hexadecanoic Acid,Palmitic Acid	CACNA1B	BATMAN-TCM
Cetylic Acid,Hexadecanoic Acid,Palmitic Acid	GRIN3A	BATMAN-TCM
Cetylic Acid,Hexadecanoic Acid,Palmitic Acid	GRIN1	BATMAN-TCM
Cetylic Acid,Hexadecanoic Acid,Palmitic Acid	RDH13	BATMAN-TCM
Cetylic Acid,Hexadecanoic Acid,Palmitic Acid	ALDH1A3	BATMAN-TCM
Cetylic Acid,Hexadecanoic Acid,Palmitic Acid	RBP1	BATMAN-TCM
Cetylic Acid,Hexadecanoic Acid,Palmitic Acid	XDH	BATMAN-TCM
Cetylic Acid,Hexadecanoic Acid,Palmitic Acid	ALDH1A2	BATMAN-TCM
Cetylic Acid,Hexadecanoic Acid,Palmitic Acid	FBXO45	BATMAN-TCM
Cetylic Acid,Hexadecanoic Acid,Palmitic Acid	ARV1	BATMAN-TCM
Cetylic Acid,Hexadecanoic Acid,Palmitic Acid	MRPS36	BATMAN-TCM
Cetylic Acid,Hexadecanoic Acid,Palmitic Acid	BCKDK	BATMAN-TCM
Cetylic Acid,Hexadecanoic Acid,Palmitic Acid	HSD17B2	BATMAN-TCM
Cetylic Acid,Hexadecanoic Acid,Palmitic Acid	EPO	BATMAN-TCM
Cetylic Acid,Hexadecanoic Acid,Palmitic Acid	CLN3	BATMAN-TCM
Cetylic Acid,Hexadecanoic Acid,Palmitic Acid	PLCG2	BATMAN-TCM
Cetylic Acid,Hexadecanoic Acid,Palmitic Acid	BCKDHA	BATMAN-TCM
Cetylic Acid,Hexadecanoic Acid,Palmitic Acid	GAL3ST1	BATMAN-TCM
Cetylic Acid,Hexadecanoic Acid,Palmitic Acid	NEDD4L	BATMAN-TCM
Cetylic Acid,Hexadecanoic Acid,Palmitic Acid	SRD5A3	BATMAN-TCM
Cetylic Acid,Hexadecanoic Acid,Palmitic Acid	ETHE1	BATMAN-TCM
Cetylic Acid,Hexadecanoic Acid,Palmitic Acid	CYP4B1	BATMAN-TCM
Cetylic Acid,Hexadecanoic Acid,Palmitic Acid	HSD17B1	BATMAN-TCM
Cetylic Acid,Hexadecanoic Acid,Palmitic Acid	CAV3	BATMAN-TCM
Cetylic Acid,Hexadecanoic Acid,Palmitic Acid	KCNA5	BATMAN-TCM
Cetylic Acid,Hexadecanoic Acid,Palmitic Acid	SQRDL	BATMAN-TCM
Cetylic Acid,Hexadecanoic Acid,Palmitic Acid	ETFDH	BATMAN-TCM
Cetylic Acid,Hexadecanoic Acid,Palmitic Acid	P4HA3	BATMAN-TCM
Cetylic Acid,Hexadecanoic Acid,Palmitic Acid	PCSK9	BATMAN-TCM
Cetylic Acid,Hexadecanoic Acid,Palmitic Acid	GPR143	BATMAN-TCM
Cetylic Acid,Hexadecanoic Acid,Palmitic Acid	SFXN5	BATMAN-TCM
Cetylic Acid,Hexadecanoic Acid,Palmitic Acid	DBT	BATMAN-TCM
Cetylic Acid,Hexadecanoic Acid,Palmitic Acid	PAEP	BATMAN-TCM
Cetylic Acid,Hexadecanoic Acid,Palmitic Acid	TRAPPC3	BATMAN-TCM
Cetylic Acid,Hexadecanoic Acid,Palmitic Acid	SCN11A	BATMAN-TCM
Cetylic Acid,Hexadecanoic Acid,Palmitic Acid	SCN3B	BATMAN-TCM
Cetylic Acid,Hexadecanoic Acid,Palmitic Acid	SCN3A	BATMAN-TCM
Cetylic Acid,Hexadecanoic Acid,Palmitic Acid	ALDH5A1	BATMAN-TCM
Cetylic Acid,Hexadecanoic Acid,Palmitic Acid	COX7A1	BATMAN-TCM
Cetylic Acid,Hexadecanoic Acid,Palmitic Acid	COX6A2	BATMAN-TCM
Cetylic Acid,Hexadecanoic Acid,Palmitic Acid	COX6B1	BATMAN-TCM
Cetylic Acid,Hexadecanoic Acid,Palmitic Acid	COX7B	BATMAN-TCM
Cetylic Acid,Hexadecanoic Acid,Palmitic Acid	COX8A	BATMAN-TCM
Cetylic Acid,Hexadecanoic Acid,Palmitic Acid	PHOSPHO1	BATMAN-TCM
Cetylic Acid,Hexadecanoic Acid,Palmitic Acid	SLC13A2	BATMAN-TCM
Cetylic Acid,Hexadecanoic Acid,Palmitic Acid	P3H3	BATMAN-TCM
Cetylic Acid,Hexadecanoic Acid,Palmitic Acid	SLC13A3	BATMAN-TCM
Cetylic Acid,Hexadecanoic Acid,Palmitic Acid	PLOD3	BATMAN-TCM
Cetylic Acid,Hexadecanoic Acid,Palmitic Acid	P4HA2	BATMAN-TCM
Cetylic Acid,Hexadecanoic Acid,Palmitic Acid	AKR1C3	BATMAN-TCM
Cetylic Acid,Hexadecanoic Acid,Palmitic Acid	SLC13A4	BATMAN-TCM
Cetylic Acid,Hexadecanoic Acid,Palmitic Acid	TYRP1	BATMAN-TCM
Cetylic Acid,Hexadecanoic Acid,Palmitic Acid	CACNA2D1	BATMAN-TCM
Cetylic Acid,Hexadecanoic Acid,Palmitic Acid	CACNA2D2	BATMAN-TCM
Cetylic Acid,Hexadecanoic Acid,Palmitic Acid	GRIN2C	BATMAN-TCM
Cetylic Acid,Hexadecanoic Acid,Palmitic Acid	SLC7A1	BATMAN-TCM
Cetylic Acid,Hexadecanoic Acid,Palmitic Acid	RDH11	BATMAN-TCM
Cetylic Acid,Hexadecanoic Acid,Palmitic Acid	DHRS3	BATMAN-TCM
Cetylic Acid,Hexadecanoic Acid,Palmitic Acid	RDH12	BATMAN-TCM
Cetylic Acid,Hexadecanoic Acid,Palmitic Acid	ALDH1A1	BATMAN-TCM
Cetylic Acid,Hexadecanoic Acid,Palmitic Acid	RDH8	BATMAN-TCM
Cetylic Acid,Hexadecanoic Acid,Palmitic Acid	CRAT	BATMAN-TCM
Cetylic Acid,Hexadecanoic Acid,Palmitic Acid	SIRT1	BATMAN-TCM
Cetylic Acid,Hexadecanoic Acid,Palmitic Acid	SIX1	BATMAN-TCM
Cetylic Acid,Hexadecanoic Acid,Palmitic Acid	OSBPL8	BATMAN-TCM
Cetylic Acid,Hexadecanoic Acid,Palmitic Acid	UBE2B	BATMAN-TCM
Cetylic Acid,Hexadecanoic Acid,Palmitic Acid	STIM2	BATMAN-TCM
Cetylic Acid,Hexadecanoic Acid,Palmitic Acid	COLGALT1	BATMAN-TCM
Cetylic Acid,Hexadecanoic Acid,Palmitic Acid	ARID1A	BATMAN-TCM
Cetylic Acid,Hexadecanoic Acid,Palmitic Acid	ACOT4	BATMAN-TCM
Cetylic Acid,Hexadecanoic Acid,Palmitic Acid	SLC25A12	BATMAN-TCM
Cetylic Acid,Hexadecanoic Acid,Palmitic Acid	CDH11	BATMAN-TCM
Cetylic Acid,Hexadecanoic Acid,Palmitic Acid	BDKRB2	BATMAN-TCM
Cetylic Acid,Hexadecanoic Acid,Palmitic Acid	SMAD7	BATMAN-TCM
Cetylic Acid,Hexadecanoic Acid,Palmitic Acid	WNT10B	BATMAN-TCM
Cetylic Acid,Hexadecanoic Acid,Palmitic Acid	STAR	BATMAN-TCM
Cetylic Acid,Hexadecanoic Acid,Palmitic Acid	CAMK2D	BATMAN-TCM
Cetylic Acid,Hexadecanoic Acid,Palmitic Acid	HTT	BATMAN-TCM
Cetylic Acid,Hexadecanoic Acid,Palmitic Acid	TST	BATMAN-TCM
Cetylic Acid,Hexadecanoic Acid,Palmitic Acid	TMEM110	BATMAN-TCM
Cetylic Acid,Hexadecanoic Acid,Palmitic Acid	EPHA4	BATMAN-TCM
Cetylic Acid,Hexadecanoic Acid,Palmitic Acid	EDA	BATMAN-TCM
Cetylic Acid,Hexadecanoic Acid,Palmitic Acid	KCNQ1	BATMAN-TCM
Cetylic Acid,Hexadecanoic Acid,Palmitic Acid	UGT1A1	BATMAN-TCM
Cetylic Acid,Hexadecanoic Acid,Palmitic Acid	PLOD2	BATMAN-TCM
Cetylic Acid,Hexadecanoic Acid,Palmitic Acid	SLC25A1	BATMAN-TCM
Cetylic Acid,Hexadecanoic Acid,Palmitic Acid	CYP2C8	BATMAN-TCM
Cetylic Acid,Hexadecanoic Acid,Palmitic Acid	HNF4G	BATMAN-TCM
Cetylic Acid,Hexadecanoic Acid,Palmitic Acid	SCN2B	BATMAN-TCM
Cetylic Acid,Hexadecanoic Acid,Palmitic Acid	COX6C	BATMAN-TCM
Cetylic Acid,Hexadecanoic Acid,Palmitic Acid	AKR1C2	BATMAN-TCM
Cetylic Acid,Hexadecanoic Acid,Palmitic Acid	SCN2A	BATMAN-TCM
Cetylic Acid,Hexadecanoic Acid,Palmitic Acid	FECH	BATMAN-TCM
Cetylic Acid,Hexadecanoic Acid,Palmitic Acid	SCN9A	BATMAN-TCM
Cetylic Acid,Hexadecanoic Acid,Palmitic Acid	FABP6	BATMAN-TCM
Cetylic Acid,Hexadecanoic Acid,Palmitic Acid	SCN1B	BATMAN-TCM
Cetylic Acid,Hexadecanoic Acid,Palmitic Acid	NR1H4	BATMAN-TCM
Cetylic Acid,Hexadecanoic Acid,Palmitic Acid	ACHE	BATMAN-TCM
Cetylic Acid,Hexadecanoic Acid,Palmitic Acid	SLC13A1	BATMAN-TCM
Cetylic Acid,Hexadecanoic Acid,Palmitic Acid	OXCT2	BATMAN-TCM
Cetylic Acid,Hexadecanoic Acid,Palmitic Acid	ASPH	BATMAN-TCM
Cetylic Acid,Hexadecanoic Acid,Palmitic Acid	P4HA1	BATMAN-TCM
Cetylic Acid,Hexadecanoic Acid,Palmitic Acid	SUCLA2	BATMAN-TCM
Cetylic Acid,Hexadecanoic Acid,Palmitic Acid	CRTAP	BATMAN-TCM
Cetylic Acid,Hexadecanoic Acid,Palmitic Acid	SDHAF2	BATMAN-TCM
Cetylic Acid,Hexadecanoic Acid,Palmitic Acid	HIF1AN	BATMAN-TCM
Cetylic Acid,Hexadecanoic Acid,Palmitic Acid	PLAT	BATMAN-TCM
Cetylic Acid,Hexadecanoic Acid,Palmitic Acid	GRIN2A	BATMAN-TCM
Cetylic Acid,Hexadecanoic Acid,Palmitic Acid	GRIN2B	BATMAN-TCM
Cetylic Acid,Hexadecanoic Acid,Palmitic Acid	SLC7A4	BATMAN-TCM
Cetylic Acid,Hexadecanoic Acid,Palmitic Acid	SLC25A20	BATMAN-TCM
Cetylic Acid,Hexadecanoic Acid,Palmitic Acid	RDH5	BATMAN-TCM
Cetylic Acid,Hexadecanoic Acid,Palmitic Acid	SLC22A4	BATMAN-TCM
Cetylic Acid,Hexadecanoic Acid,Palmitic Acid	RLBP1	BATMAN-TCM
Cetylic Acid,Hexadecanoic Acid,Palmitic Acid	CROT	BATMAN-TCM
Cetylic Acid,Hexadecanoic Acid,Palmitic Acid	HDAC1	BATMAN-TCM
Cetylic Acid,Hexadecanoic Acid,Palmitic Acid	SHMT1	BATMAN-TCM
Cetylic Acid,Hexadecanoic Acid,Palmitic Acid	BDH1	BATMAN-TCM
Cetylic Acid,Hexadecanoic Acid,Palmitic Acid	SPI1	BATMAN-TCM
Cetylic Acid,Hexadecanoic Acid,Palmitic Acid	CYP1A2	BATMAN-TCM
Cetylic Acid,Hexadecanoic Acid,Palmitic Acid	PKD2	BATMAN-TCM
Cetylic Acid,Hexadecanoic Acid,Palmitic Acid	NEDD4	BATMAN-TCM
Cetylic Acid,Hexadecanoic Acid,Palmitic Acid	EGLN2	BATMAN-TCM
Cetylic Acid,Hexadecanoic Acid,Palmitic Acid	PHGDH	BATMAN-TCM
Cetylic Acid,Hexadecanoic Acid,Palmitic Acid	YBX3	BATMAN-TCM
Cetylic Acid,Hexadecanoic Acid,Palmitic Acid	CACNA1D	BATMAN-TCM
Cetylic Acid,Hexadecanoic Acid,Palmitic Acid	PRPH	BATMAN-TCM
Cetylic Acid,Hexadecanoic Acid,Palmitic Acid	PRDM8	BATMAN-TCM
Cetylic Acid,Hexadecanoic Acid,Palmitic Acid	OGFOD1	BATMAN-TCM
Cetylic Acid,Hexadecanoic Acid,Palmitic Acid	DLST	BATMAN-TCM
Cetylic Acid,Hexadecanoic Acid,Palmitic Acid	AP3D1	BATMAN-TCM
Cetylic Acid,Hexadecanoic Acid,Palmitic Acid	IL10	BATMAN-TCM
Cetylic Acid,Hexadecanoic Acid,Palmitic Acid	SLC1A6	BATMAN-TCM
Cetylic Acid,Hexadecanoic Acid,Palmitic Acid	CDC42	BATMAN-TCM
Cetylic Acid,Hexadecanoic Acid,Palmitic Acid	OCA2	BATMAN-TCM
Cetylic Acid,Hexadecanoic Acid,Palmitic Acid	HACL1	BATMAN-TCM
Cetylic Acid,Hexadecanoic Acid,Palmitic Acid	CASQ2	BATMAN-TCM
Cetylic Acid,Hexadecanoic Acid,Palmitic Acid	DLD	BATMAN-TCM
Cetylic Acid,Hexadecanoic Acid,Palmitic Acid	CYP1A1	BATMAN-TCM
Cetylic Acid,Hexadecanoic Acid,Palmitic Acid	PMP2	BATMAN-TCM
Cetylic Acid,Hexadecanoic Acid,Palmitic Acid	AKR1D1	BATMAN-TCM
Cetylic Acid,Hexadecanoic Acid,Palmitic Acid	ABAT	BATMAN-TCM
Cetylic Acid,Hexadecanoic Acid,Palmitic Acid	COX5B	BATMAN-TCM
Cetylic Acid,Hexadecanoic Acid,Palmitic Acid	SCN7A	BATMAN-TCM
Cetylic Acid,Hexadecanoic Acid,Palmitic Acid	COX5A	BATMAN-TCM
Cetylic Acid,Hexadecanoic Acid,Palmitic Acid	COX4I1	BATMAN-TCM
Cetylic Acid,Hexadecanoic Acid,Palmitic Acid	SCN4A	BATMAN-TCM
Cetylic Acid,Hexadecanoic Acid,Palmitic Acid	CES1	BATMAN-TCM
Cetylic Acid,Hexadecanoic Acid,Palmitic Acid	COX2	BATMAN-TCM
Cetylic Acid,Hexadecanoic Acid,Palmitic Acid	PLD1	BATMAN-TCM
Cetylic Acid,Hexadecanoic Acid,Palmitic Acid	PLD2	BATMAN-TCM
Cetylic Acid,Hexadecanoic Acid,Palmitic Acid	SUCLG1	BATMAN-TCM
Cetylic Acid,Hexadecanoic Acid,Palmitic Acid	TMLHE	BATMAN-TCM
Cetylic Acid,Hexadecanoic Acid,Palmitic Acid	BBOX1	BATMAN-TCM
Cetylic Acid,Hexadecanoic Acid,Palmitic Acid	SDHC	BATMAN-TCM
Cetylic Acid,Hexadecanoic Acid,Palmitic Acid	SDHD	BATMAN-TCM
Cetylic Acid,Hexadecanoic Acid,Palmitic Acid	SLIT2	BATMAN-TCM
Cetylic Acid,Hexadecanoic Acid,Palmitic Acid	SLC1A3	BATMAN-TCM
Cetylic Acid,Hexadecanoic Acid,Palmitic Acid	UROS	BATMAN-TCM
Cetylic Acid,Hexadecanoic Acid,Palmitic Acid	SLC7A2	BATMAN-TCM
Cetylic Acid,Hexadecanoic Acid,Palmitic Acid	TOP1	BATMAN-TCM
Cetylic Acid,Hexadecanoic Acid,Palmitic Acid	SLC7A3	BATMAN-TCM
Cetylic Acid,Hexadecanoic Acid,Palmitic Acid	GRIN2D	BATMAN-TCM
Cetylic Acid,Hexadecanoic Acid,Palmitic Acid	RBP3	BATMAN-TCM
Cetylic Acid,Hexadecanoic Acid,Palmitic Acid	MPO	BATMAN-TCM
Cetylic Acid,Hexadecanoic Acid,Palmitic Acid	CPT2	BATMAN-TCM
Cetylic Acid,Hexadecanoic Acid,Palmitic Acid	RDH14	BATMAN-TCM
Cetylic Acid,Hexadecanoic Acid,Palmitic Acid	LRAT	BATMAN-TCM
Cetylic Acid,Hexadecanoic Acid,Palmitic Acid	GPD1L	BATMAN-TCM
Cetylic Acid,Hexadecanoic Acid,Palmitic Acid	SUGCT	BATMAN-TCM
Cetylic Acid,Hexadecanoic Acid,Palmitic Acid	COLGALT2	BATMAN-TCM
Cetylic Acid,Hexadecanoic Acid,Palmitic Acid	SUOX	BATMAN-TCM
Cetylic Acid,Hexadecanoic Acid,Palmitic Acid	CCL5	BATMAN-TCM
Cetylic Acid,Hexadecanoic Acid,Palmitic Acid	ALDH9A1	BATMAN-TCM
Cetylic Acid,Hexadecanoic Acid,Palmitic Acid	CYP11A1	BATMAN-TCM
Cetylic Acid,Hexadecanoic Acid,Palmitic Acid	ACAT1	BATMAN-TCM
Cetylic Acid,Hexadecanoic Acid,Palmitic Acid	PNLIPRP2	BATMAN-TCM
Cetylic Acid,Hexadecanoic Acid,Palmitic Acid	43898	BATMAN-TCM
Cetylic Acid,Hexadecanoic Acid,Palmitic Acid	DDC	BATMAN-TCM
Cetylic Acid,Hexadecanoic Acid,Palmitic Acid	BCKDHB	BATMAN-TCM
Cetylic Acid,Hexadecanoic Acid,Palmitic Acid	UROD	BATMAN-TCM
Cetylic Acid,Hexadecanoic Acid,Palmitic Acid	SLC38A7	BATMAN-TCM
Cetylic Acid,Hexadecanoic Acid,Palmitic Acid	PF4	BATMAN-TCM
Cetylic Acid,Hexadecanoic Acid,Palmitic Acid	MYO5A	BATMAN-TCM
Cetylic Acid,Hexadecanoic Acid,Palmitic Acid	EGLN3	BATMAN-TCM
Cetylic Acid,Hexadecanoic Acid,Palmitic Acid	NPPA	BATMAN-TCM
Cetylic Acid,Hexadecanoic Acid,Palmitic Acid	ARHGEF2	BATMAN-TCM
Cetylic Acid,Hexadecanoic Acid,Palmitic Acid	HSD17B8	BATMAN-TCM
Cetylic Acid,Hexadecanoic Acid,Palmitic Acid	RYR2	BATMAN-TCM
Cetylic Acid,Hexadecanoic Acid,Palmitic Acid	GJA5	BATMAN-TCM
Cetylic Acid,Hexadecanoic Acid,Palmitic Acid	GNAS	BATMAN-TCM
Cetylic Acid,Hexadecanoic Acid,Palmitic Acid	SULT2A1	BATMAN-TCM
Choline	PLD1	BATMAN-TCM
Choline	PLD2	BATMAN-TCM
Choline	NRG1	BATMAN-TCM
Choline	NAPEPLD	BATMAN-TCM
Choline	ALDH7A1	BATMAN-TCM
Choline	ENPP6	BATMAN-TCM
Choline	AGRN	BATMAN-TCM
Choline	PCYT1A	BATMAN-TCM
Choline	BCHE	BATMAN-TCM
Choline	DMGDH	BATMAN-TCM
Choline	FSCN1	BATMAN-TCM
Choline	DNM3	BATMAN-TCM
Choline	CDH8	BATMAN-TCM
Choline	CHKA	BATMAN-TCM
Choline	PCYT1B	BATMAN-TCM
Choline	COLQ	BATMAN-TCM
Choline	SIX3	BATMAN-TCM
Choline	PRSS12	BATMAN-TCM
Choline	PLD4	BATMAN-TCM
Choline	PLD3	BATMAN-TCM
Choline	CHDH	BATMAN-TCM
Choline	PHOSPHO1	BATMAN-TCM
Choline	SLC5A7	BATMAN-TCM
Choline	RAP1GAP	BATMAN-TCM
Choline	KLF5	BATMAN-TCM
Choline	ASCL1	BATMAN-TCM
Choline	PODXL	BATMAN-TCM
Choline	ATP8B1	BATMAN-TCM
Choline	ACHE	BATMAN-TCM
Choline	HMOX1	BATMAN-TCM
Choline	CRP	BATMAN-TCM
Choline	SLC44A4	BATMAN-TCM
Choline	GPLD1	BATMAN-TCM
Choline	FNTA	BATMAN-TCM
Choline	GRIN1	BATMAN-TCM
Chrysanthemaxanthin	ADA	BATMAN-TCM
Chrysanthemaxanthin	ITFG2	BATMAN-TCM
Chrysanthemaxanthin	DGUOK	BATMAN-TCM
Chrysanthemaxanthin	XDH	BATMAN-TCM
Chrysanthemaxanthin	ADORA1	BATMAN-TCM
Delta 9-12 Linoleyl Acetate	SLC8A1	BATMAN-TCM
Delta 9-12 Linoleyl Acetate	FADS2	BATMAN-TCM
Delta 9-12 Linoleyl Acetate	CYP19A1	BATMAN-TCM
Delta 9-12 Linoleyl Acetate	ESR1	BATMAN-TCM
Delta 9-12 Linoleyl Acetate	FADS1	BATMAN-TCM
Delta 9-12 Linoleyl Acetate	NR3C2	BATMAN-TCM
Delta 9-12 Linoleyl Acetate	TRPV1	BATMAN-TCM
Delta 9-12 Linoleyl Acetate	PTGS1	BATMAN-TCM
Delta 9-12 Linoleyl Acetate	PGR	BATMAN-TCM
Delta 9-12 Linoleyl Acetate	PTGS2	BATMAN-TCM
Delta 9-12 Linoleyl Acetate	AR	BATMAN-TCM
Delta 9-12 Linoleyl Acetate	ELOVL4	BATMAN-TCM
DFV	SOAT1	BATMAN-TCM
DFV	DRD2	BATMAN-TCM
DFV	ABHD6	BATMAN-TCM
DFV	GPR55	BATMAN-TCM
DFV	RNF207	BATMAN-TCM
DFV	MTTP	BATMAN-TCM
DFV	PAWR	BATMAN-TCM
DFV	MGLL	BATMAN-TCM
DFV	CHRNB2	BATMAN-TCM
DFV	C3	BATMAN-TCM
DFV	SOAT2	BATMAN-TCM
DFV	AKT1	BATMAN-TCM
DFV	FCER1G	BATMAN-TCM
DFV	CETP	BATMAN-TCM
DFV	DAGLA	BATMAN-TCM
DFV	CNR2	BATMAN-TCM
DFV	CD36	BATMAN-TCM
DFV	SUMO1	BATMAN-TCM
DFV	FCER1A	BATMAN-TCM
DFV	PLIN5	BATMAN-TCM
DFV	CNR1	BATMAN-TCM
DFV	CCR7	BATMAN-TCM
DFV	APOH	BATMAN-TCM
DFV	CAV3	BATMAN-TCM
DFV	ZP3	BATMAN-TCM
D-Glucose,Glucose	TOP1	BATMAN-TCM
D-Glucose,Glucose	COX1	BATMAN-TCM
D-Glucose,Glucose	AR	BATMAN-TCM
D-Glucose,Glucose	COX6A2	BATMAN-TCM
D-Glucose,Glucose	CES1	BATMAN-TCM
D-Glucose,Glucose	NR1H4	BATMAN-TCM
D-Glucose,Glucose	B4GALT2	BATMAN-TCM
D-Glucose,Glucose	DEFB126	BATMAN-TCM
D-Glucose,Glucose	ESRRG	BATMAN-TCM
D-Glucose,Glucose	AKR1C2	BATMAN-TCM
D-Glucose,Glucose	COX7A1	BATMAN-TCM
D-Glucose,Glucose	TYR	BATMAN-TCM
D-Glucose,Glucose	SRD5A2	BATMAN-TCM
D-Glucose,Glucose	RENBP	BATMAN-TCM
D-Glucose,Glucose	B4GALT1	BATMAN-TCM
D-Glucose,Glucose	COX6C	BATMAN-TCM
D-Glucose,Glucose	AKR1D1	BATMAN-TCM
D-Glucose,Glucose	FECH	BATMAN-TCM
D-Glucose,Glucose	ADH1C	BATMAN-TCM
D-Glucose,Glucose	COX7B	BATMAN-TCM
D-Glucose,Glucose	NAGLU	BATMAN-TCM
D-Glucose,Glucose	NAGPA	BATMAN-TCM
D-Glucose,Glucose	COX5B	BATMAN-TCM
D-Glucose,Glucose	COX5A	BATMAN-TCM
D-Glucose,Glucose	COX4I1	BATMAN-TCM
D-Glucose,Glucose	COX6B1	BATMAN-TCM
D-Glucose,Glucose	COX2	BATMAN-TCM
D-Glucose,Glucose	NAGK	BATMAN-TCM
D-Glucose,Glucose	B4GALT4	BATMAN-TCM
D-Glucose,Glucose	COX7C	BATMAN-TCM
D-Glucose,Glucose	COX3	BATMAN-TCM
D-Glucose,Glucose	PLA2G1B	BATMAN-TCM
D-Glucose,Glucose	FABP6	BATMAN-TCM
D-Glucose,Glucose	COX8A	BATMAN-TCM
D-Glucose,Glucose	B4GALT3	BATMAN-TCM
D-Glucose,Glucose	GNE	BATMAN-TCM
D-Mannitol,Cordycepic Acid	CACNB1	BATMAN-TCM
D-Mannitol,Cordycepic Acid	CHRNA4	BATMAN-TCM
D-Mannitol,Cordycepic Acid	KCNJ3	BATMAN-TCM
D-Mannitol,Cordycepic Acid	GABRE	BATMAN-TCM
D-Mannitol,Cordycepic Acid	GABRP	BATMAN-TCM
D-Mannitol,Cordycepic Acid	GABRB2	BATMAN-TCM
D-Mannitol,Cordycepic Acid	GABRQ	BATMAN-TCM
D-Mannitol,Cordycepic Acid	GRIN3A	BATMAN-TCM
D-Mannitol,Cordycepic Acid	HTR3E	BATMAN-TCM
D-Mannitol,Cordycepic Acid	CHRFAM7A	BATMAN-TCM
D-Mannitol,Cordycepic Acid	GLRA1	BATMAN-TCM
D-Mannitol,Cordycepic Acid	TRPA1	BATMAN-TCM
D-Mannitol,Cordycepic Acid	GCAT	BATMAN-TCM
D-Mannitol,Cordycepic Acid	GNMT	BATMAN-TCM
D-Mannitol,Cordycepic Acid	GATM	BATMAN-TCM
D-Mannitol,Cordycepic Acid	SHMT2	BATMAN-TCM
D-Mannitol,Cordycepic Acid	AGXT	BATMAN-TCM
D-Mannitol,Cordycepic Acid	GRIA4	BATMAN-TCM
D-Mannitol,Cordycepic Acid	CHRNB3	BATMAN-TCM
D-Mannitol,Cordycepic Acid	GABRG3	BATMAN-TCM
D-Mannitol,Cordycepic Acid	GABRA3	BATMAN-TCM
D-Mannitol,Cordycepic Acid	CHRNA10	BATMAN-TCM
D-Mannitol,Cordycepic Acid	CACNA1C	BATMAN-TCM
D-Mannitol,Cordycepic Acid	CHRNA2	BATMAN-TCM
D-Mannitol,Cordycepic Acid	HTR3B	BATMAN-TCM
D-Mannitol,Cordycepic Acid	GABRA6	BATMAN-TCM
D-Mannitol,Cordycepic Acid	CHRNA5	BATMAN-TCM
D-Mannitol,Cordycepic Acid	CACNG1	BATMAN-TCM
D-Mannitol,Cordycepic Acid	BAAT	BATMAN-TCM
D-Mannitol,Cordycepic Acid	GSS	BATMAN-TCM
D-Mannitol,Cordycepic Acid	GLRB	BATMAN-TCM
D-Mannitol,Cordycepic Acid	GRIN2C	BATMAN-TCM
D-Mannitol,Cordycepic Acid	ALAS2	BATMAN-TCM
D-Mannitol,Cordycepic Acid	SLC36A1	BATMAN-TCM
D-Mannitol,Cordycepic Acid	GABRA2	BATMAN-TCM
D-Mannitol,Cordycepic Acid	GABRB1	BATMAN-TCM
D-Mannitol,Cordycepic Acid	VCAM1	BATMAN-TCM
D-Mannitol,Cordycepic Acid	SLC29A1	BATMAN-TCM
D-Mannitol,Cordycepic Acid	GRIA2	BATMAN-TCM
D-Mannitol,Cordycepic Acid	CHRNB2	BATMAN-TCM
D-Mannitol,Cordycepic Acid	CHRNA6	BATMAN-TCM
D-Mannitol,Cordycepic Acid	GRIA3	BATMAN-TCM
D-Mannitol,Cordycepic Acid	HTR3A	BATMAN-TCM
D-Mannitol,Cordycepic Acid	CHRNB4	BATMAN-TCM
D-Mannitol,Cordycepic Acid	TRPV3	BATMAN-TCM
D-Mannitol,Cordycepic Acid	SHMT1	BATMAN-TCM
D-Mannitol,Cordycepic Acid	GLRA3	BATMAN-TCM
D-Mannitol,Cordycepic Acid	GLYAT	BATMAN-TCM
D-Mannitol,Cordycepic Acid	GLDC	BATMAN-TCM
D-Mannitol,Cordycepic Acid	SLC6A9	BATMAN-TCM
D-Mannitol,Cordycepic Acid	SLC6A5	BATMAN-TCM
D-Mannitol,Cordycepic Acid	CACNG2	BATMAN-TCM
D-Mannitol,Cordycepic Acid	GRIA1	BATMAN-TCM
D-Mannitol,Cordycepic Acid	CHRNA7	BATMAN-TCM
D-Mannitol,Cordycepic Acid	CACNA1S	BATMAN-TCM
D-Mannitol,Cordycepic Acid	GABRA4	BATMAN-TCM
D-Mannitol,Cordycepic Acid	CACNA1D	BATMAN-TCM
D-Mannitol,Cordycepic Acid	GABRB3	BATMAN-TCM
D-Mannitol,Cordycepic Acid	GABRA5	BATMAN-TCM
D-Mannitol,Cordycepic Acid	GABRA1	BATMAN-TCM
D-Mannitol,Cordycepic Acid	KCNJ9	BATMAN-TCM
D-Mannitol,Cordycepic Acid	OPRK1	BATMAN-TCM
D-Mannitol,Cordycepic Acid	GCSH	BATMAN-TCM
D-Mannitol,Cordycepic Acid	GRIN3B	BATMAN-TCM
D-Mannitol,Cordycepic Acid	GPR18	BATMAN-TCM
D-Mannitol,Cordycepic Acid	PIPOX	BATMAN-TCM
D-Mannitol,Cordycepic Acid	GLYATL2	BATMAN-TCM
D-Mannitol,Cordycepic Acid	AGXT2	BATMAN-TCM
D-Mannitol,Cordycepic Acid	GABRD	BATMAN-TCM
D-Mannitol,Cordycepic Acid	GLRA2	BATMAN-TCM
D-Mannitol,Cordycepic Acid	KCNJ6	BATMAN-TCM
D-Mannitol,Cordycepic Acid	GABRG1	BATMAN-TCM
D-Mannitol,Cordycepic Acid	CHRNA3	BATMAN-TCM
D-Mannitol,Cordycepic Acid	HTR3D	BATMAN-TCM
D-Mannitol,Cordycepic Acid	KCNJ5	BATMAN-TCM
D-Mannitol,Cordycepic Acid	SLC29A2	BATMAN-TCM
D-Mannitol,Cordycepic Acid	CHRNA9	BATMAN-TCM
D-Mannitol,Cordycepic Acid	HTR3C	BATMAN-TCM
D-Mannitol,Cordycepic Acid	TRPM8	BATMAN-TCM
D-Mannitol,Cordycepic Acid	ALAS1	BATMAN-TCM
D-Mannitol,Cordycepic Acid	GRIN2A	BATMAN-TCM
D-Mannitol,Cordycepic Acid	GLYATL1	BATMAN-TCM
D-Mannitol,Cordycepic Acid	GARS	BATMAN-TCM
D-Mannitol,Cordycepic Acid	SLC32A1	BATMAN-TCM
FA	FOLR2	BATMAN-TCM
FA	SHMT1	BATMAN-TCM
FA	ALDH1L1	BATMAN-TCM
FA	APBB1	BATMAN-TCM
FA	GSR	BATMAN-TCM
FA	ALDH1L2	BATMAN-TCM
FA	GCDH	BATMAN-TCM
FA	XDH	BATMAN-TCM
FA	DAO	BATMAN-TCM
FA	ACADS	BATMAN-TCM
FA	DPYD	BATMAN-TCM
FA	MTRR	BATMAN-TCM
FA	MUT	BATMAN-TCM
FA	MTHFD1L	BATMAN-TCM
FA	SLC19A1	BATMAN-TCM
FA	AGTR1	BATMAN-TCM
FA	ASNS	BATMAN-TCM
FA	TBPL1	BATMAN-TCM
FA	SDSL	BATMAN-TCM
FA	HIF1A	BATMAN-TCM
FA	THNSL2	BATMAN-TCM
FA	SDS	BATMAN-TCM
FA	PFAS	BATMAN-TCM
FA	HAL	BATMAN-TCM
FA	SRR	BATMAN-TCM
FA	FOLR3	BATMAN-TCM
FA	DHFRL1	BATMAN-TCM
FA	MTHFR	BATMAN-TCM
FA	IZUMO1R	BATMAN-TCM
FA	PLD2	BATMAN-TCM
FA	PCYT1A	BATMAN-TCM
FA	POR	BATMAN-TCM
FA	FDXR	BATMAN-TCM
FA	ACAD8	BATMAN-TCM
FA	NOS1	BATMAN-TCM
FA	DLD	BATMAN-TCM
FA	CUBN	BATMAN-TCM
FA	MMACHC	BATMAN-TCM
FA	MTHFD2L	BATMAN-TCM
FA	SLC46A1	BATMAN-TCM
FA	PTGS1	BATMAN-TCM
FA	ADSL	BATMAN-TCM
FA	IL1B	BATMAN-TCM
FA	AK9	BATMAN-TCM
FA	PSAT1	BATMAN-TCM
FA	PHGDH	BATMAN-TCM
FA	PPAT	BATMAN-TCM
FA	HNMT	BATMAN-TCM
FA	GRM7	BATMAN-TCM
FA	SLC22A6	BATMAN-TCM
FA	FOLR1	BATMAN-TCM
FA	SHMT2	BATMAN-TCM
FA	MTHFD2	BATMAN-TCM
FA	DHFR	BATMAN-TCM
FA	RFK	BATMAN-TCM
FA	AIFM1	BATMAN-TCM
FA	ERO1B	BATMAN-TCM
FA	BCHE	BATMAN-TCM
FA	TXNRD1	BATMAN-TCM
FA	IVD	BATMAN-TCM
FA	TYMS	BATMAN-TCM
FA	TCN1	BATMAN-TCM
FA	MMAB	BATMAN-TCM
FA	GCSH	BATMAN-TCM
FA	SLC19A2	BATMAN-TCM
FA	PTGS2	BATMAN-TCM
FA	ADK	BATMAN-TCM
FA	BHMT	BATMAN-TCM
FA	CDKN1A	BATMAN-TCM
FA	INSR	BATMAN-TCM
FA	CBS	BATMAN-TCM
FA	GCH1	BATMAN-TCM
FA	CMPK2	BATMAN-TCM
FA	DTYMK	BATMAN-TCM
FA	ALDH9A1	BATMAN-TCM
FA	MTFMT	BATMAN-TCM
FA	MTR	BATMAN-TCM
FA	FTCD	BATMAN-TCM
FA	PLD1	BATMAN-TCM
FA	PDXK	BATMAN-TCM
FA	ACHE	BATMAN-TCM
FA	CYB5R1	BATMAN-TCM
FA	PCYT1B	BATMAN-TCM
FA	ACOX1	BATMAN-TCM
FA	CYB5R3	BATMAN-TCM
FA	ACADM	BATMAN-TCM
FA	MMAA	BATMAN-TCM
FA	GART	BATMAN-TCM
FA	CEBPA	BATMAN-TCM
FA	SLC25A32	BATMAN-TCM
FA	ABCC2	BATMAN-TCM
FA	DUT	BATMAN-TCM
FA	NT5M	BATMAN-TCM
FA	BHMT2	BATMAN-TCM
FA	HDC	BATMAN-TCM
FA	SUPV3L1	BATMAN-TCM
FA	TMLHE	BATMAN-TCM
FA	HYAL2	BATMAN-TCM
FA	PAICS	BATMAN-TCM
FA	AMDHD1	BATMAN-TCM
FA	ATIC	BATMAN-TCM
FA	MTHFD1	BATMAN-TCM
FA	AMT	BATMAN-TCM
FA	MAOA	BATMAN-TCM
FA	IL4I1	BATMAN-TCM
FA	NQO1	BATMAN-TCM
FA	MAOB	BATMAN-TCM
FA	BLVRB	BATMAN-TCM
FA	PHOSPHO1	BATMAN-TCM
FA	NQO2	BATMAN-TCM
FA	GFER	BATMAN-TCM
FA	AMN	BATMAN-TCM
FA	WDHD1	BATMAN-TCM
FA	MTHFS	BATMAN-TCM
FA	CA1	BATMAN-TCM
FA	UROC1	BATMAN-TCM
FA	MPST	BATMAN-TCM
FA	PSPH	BATMAN-TCM
FA	GLDC	BATMAN-TCM
FA	CTH	BATMAN-TCM
FA	BBOX1	BATMAN-TCM
FA	HOXA5	BATMAN-TCM
FA	FBLN1	BATMAN-TCM
FA	DPYS	BATMAN-TCM
Fructose	ADORA2A	BATMAN-TCM
Fructose	PTGDR2	BATMAN-TCM
Fructose	SCN5A	BATMAN-TCM
Fructose	SCN9A	BATMAN-TCM
Fructose	PTGS2	BATMAN-TCM
Fructose	PDE7A	BATMAN-TCM
Fructose	ADA	BATMAN-TCM
Fructose	ADORA2B	BATMAN-TCM
Fructose	PLAT	BATMAN-TCM
Fructose	PPARG	BATMAN-TCM
Fructose	PTGR2	BATMAN-TCM
Fructose	PPARA	BATMAN-TCM
Fructose	PDE4C	BATMAN-TCM
Fructose	HAP1	BATMAN-TCM
Fructose	ADORA3	BATMAN-TCM
Fructose	PLA2G2A	BATMAN-TCM
Fructose	PTGER1	BATMAN-TCM
Fructose	CFTR	BATMAN-TCM
Fructose	PDE7B	BATMAN-TCM
Fructose	PDE4B	BATMAN-TCM
Fructose	ADORA1	BATMAN-TCM
Fructose	THBD	BATMAN-TCM
Fructose	BCL2	BATMAN-TCM
Fructose	PTGER2	BATMAN-TCM
Fructose	PDE4A	BATMAN-TCM
Fructose	RIPK1	BATMAN-TCM
Fructose	TOP1	BATMAN-TCM
Fructose	GLO1	BATMAN-TCM
Fructose	FABP2	BATMAN-TCM
Fructose	PTGS1	BATMAN-TCM
Fructose	PDE4D	BATMAN-TCM
Fructose	TACR2	BATMAN-TCM
Gamma-Aminobutyric Acid	CACNA2D1	BATMAN-TCM
Gamma-Aminobutyric Acid	GRIN2A	BATMAN-TCM
Gamma-Aminobutyric Acid	GRIN3A	BATMAN-TCM
Gamma-Aminobutyric Acid	RIPK1	BATMAN-TCM
Gamma-Aminobutyric Acid	SLC25A20	BATMAN-TCM
Gamma-Aminobutyric Acid	LCMT1	BATMAN-TCM
Gamma-Aminobutyric Acid	CPT2	BATMAN-TCM
Gamma-Aminobutyric Acid	ACADSB	BATMAN-TCM
Gamma-Aminobutyric Acid	IARS	BATMAN-TCM
Gamma-Aminobutyric Acid	SLC1A5	BATMAN-TCM
Gamma-Aminobutyric Acid	SHMT1	BATMAN-TCM
Gamma-Aminobutyric Acid	SLC7A8	BATMAN-TCM
Gamma-Aminobutyric Acid	ALAS1	BATMAN-TCM
Gamma-Aminobutyric Acid	SLC1A4	BATMAN-TCM
Gamma-Aminobutyric Acid	GLRA3	BATMAN-TCM
Gamma-Aminobutyric Acid	GLYAT	BATMAN-TCM
Gamma-Aminobutyric Acid	SLC25A12	BATMAN-TCM
Gamma-Aminobutyric Acid	NARS2	BATMAN-TCM
Gamma-Aminobutyric Acid	VDAC2	BATMAN-TCM
Gamma-Aminobutyric Acid	GPT	BATMAN-TCM
Gamma-Aminobutyric Acid	SLC6A9	BATMAN-TCM
Gamma-Aminobutyric Acid	OAZ1	BATMAN-TCM
Gamma-Aminobutyric Acid	ADSS	BATMAN-TCM
Gamma-Aminobutyric Acid	CAD	BATMAN-TCM
Gamma-Aminobutyric Acid	GABBR1	BATMAN-TCM
Gamma-Aminobutyric Acid	LYZ	BATMAN-TCM
Gamma-Aminobutyric Acid	CDK5R2	BATMAN-TCM
Gamma-Aminobutyric Acid	UTS2	BATMAN-TCM
Gamma-Aminobutyric Acid	EPCAM	BATMAN-TCM
Gamma-Aminobutyric Acid	FASLG	BATMAN-TCM
Gamma-Aminobutyric Acid	CETN1	BATMAN-TCM
Gamma-Aminobutyric Acid	CYP11A1	BATMAN-TCM
Gamma-Aminobutyric Acid	SLC44A4	BATMAN-TCM
Gamma-Aminobutyric Acid	DNM3	BATMAN-TCM
Gamma-Aminobutyric Acid	UTS2R	BATMAN-TCM
Gamma-Aminobutyric Acid	UROD	BATMAN-TCM
Gamma-Aminobutyric Acid	PHOX2B	BATMAN-TCM
Gamma-Aminobutyric Acid	ADCY3	BATMAN-TCM
Gamma-Aminobutyric Acid	LRRK2	BATMAN-TCM
Gamma-Aminobutyric Acid	KDM6B	BATMAN-TCM
Gamma-Aminobutyric Acid	PCSK6	BATMAN-TCM
Gamma-Aminobutyric Acid	PLAT	BATMAN-TCM
Gamma-Aminobutyric Acid	PLG	BATMAN-TCM
Gamma-Aminobutyric Acid	GRIN2D	BATMAN-TCM
Gamma-Aminobutyric Acid	ASCL1	BATMAN-TCM
Gamma-Aminobutyric Acid	IARS2	BATMAN-TCM
Gamma-Aminobutyric Acid	THNSL1	BATMAN-TCM
Gamma-Aminobutyric Acid	LARS	BATMAN-TCM
Gamma-Aminobutyric Acid	CPT1A	BATMAN-TCM
Gamma-Aminobutyric Acid	SLC22A5	BATMAN-TCM
Gamma-Aminobutyric Acid	GOT2	BATMAN-TCM
Gamma-Aminobutyric Acid	ABAT	BATMAN-TCM
Gamma-Aminobutyric Acid	PPAT	BATMAN-TCM
Gamma-Aminobutyric Acid	GCAT	BATMAN-TCM
Gamma-Aminobutyric Acid	ADSSL1	BATMAN-TCM
Gamma-Aminobutyric Acid	DARS2	BATMAN-TCM
Gamma-Aminobutyric Acid	AARS2	BATMAN-TCM
Gamma-Aminobutyric Acid	PHYKPL	BATMAN-TCM
Gamma-Aminobutyric Acid	TNNC1	BATMAN-TCM
Gamma-Aminobutyric Acid	OAZ2	BATMAN-TCM
Gamma-Aminobutyric Acid	AARS	BATMAN-TCM
Gamma-Aminobutyric Acid	SLC7A3	BATMAN-TCM
Gamma-Aminobutyric Acid	KARS	BATMAN-TCM
Gamma-Aminobutyric Acid	SLC7A1	BATMAN-TCM
Gamma-Aminobutyric Acid	OTC	BATMAN-TCM
Gamma-Aminobutyric Acid	ACY1	BATMAN-TCM
Gamma-Aminobutyric Acid	PAICS	BATMAN-TCM
Gamma-Aminobutyric Acid	PDE5A	BATMAN-TCM
Gamma-Aminobutyric Acid	KHDRBS1	BATMAN-TCM
Gamma-Aminobutyric Acid	F12	BATMAN-TCM
Gamma-Aminobutyric Acid	COMT	BATMAN-TCM
Gamma-Aminobutyric Acid	TH	BATMAN-TCM
Gamma-Aminobutyric Acid	KCNB1	BATMAN-TCM
Gamma-Aminobutyric Acid	GHRL	BATMAN-TCM
Gamma-Aminobutyric Acid	CHRNA3	BATMAN-TCM
Gamma-Aminobutyric Acid	HMGCR	BATMAN-TCM
Gamma-Aminobutyric Acid	INS	BATMAN-TCM
Gamma-Aminobutyric Acid	STAR	BATMAN-TCM
Gamma-Aminobutyric Acid	CDH8	BATMAN-TCM
Gamma-Aminobutyric Acid	TACR2	BATMAN-TCM
Gamma-Aminobutyric Acid	F11	BATMAN-TCM
Gamma-Aminobutyric Acid	GRM7	BATMAN-TCM
Gamma-Aminobutyric Acid	CACNA1A	BATMAN-TCM
Gamma-Aminobutyric Acid	CACNA1B	BATMAN-TCM
Gamma-Aminobutyric Acid	ADORA1	BATMAN-TCM
Gamma-Aminobutyric Acid	EPHX2	BATMAN-TCM
Gamma-Aminobutyric Acid	BCAT1	BATMAN-TCM
Gamma-Aminobutyric Acid	MPO	BATMAN-TCM
Gamma-Aminobutyric Acid	CES1	BATMAN-TCM
Gamma-Aminobutyric Acid	PCCB	BATMAN-TCM
Gamma-Aminobutyric Acid	CRAT	BATMAN-TCM
Gamma-Aminobutyric Acid	GPT2	BATMAN-TCM
Gamma-Aminobutyric Acid	SLC1A1	BATMAN-TCM
Gamma-Aminobutyric Acid	ACY3	BATMAN-TCM
Gamma-Aminobutyric Acid	SLC38A3	BATMAN-TCM
Gamma-Aminobutyric Acid	VDAC3	BATMAN-TCM
Gamma-Aminobutyric Acid	GOT1	BATMAN-TCM
Gamma-Aminobutyric Acid	ASPH	BATMAN-TCM
Gamma-Aminobutyric Acid	GLYATL1	BATMAN-TCM
Gamma-Aminobutyric Acid	DARS	BATMAN-TCM
Gamma-Aminobutyric Acid	PIPOX	BATMAN-TCM
Gamma-Aminobutyric Acid	SHMT2	BATMAN-TCM
Gamma-Aminobutyric Acid	ASRGL1	BATMAN-TCM
Gamma-Aminobutyric Acid	AGXT	BATMAN-TCM
Gamma-Aminobutyric Acid	SLC36A1	BATMAN-TCM
Gamma-Aminobutyric Acid	GLUL	BATMAN-TCM
Gamma-Aminobutyric Acid	KYNU	BATMAN-TCM
Gamma-Aminobutyric Acid	NARS	BATMAN-TCM
Gamma-Aminobutyric Acid	RGCC	BATMAN-TCM
Gamma-Aminobutyric Acid	ARPIN	BATMAN-TCM
Gamma-Aminobutyric Acid	ADORA2A	BATMAN-TCM
Gamma-Aminobutyric Acid	ADRA2A	BATMAN-TCM
Gamma-Aminobutyric Acid	PIK3CG	BATMAN-TCM
Gamma-Aminobutyric Acid	ADRBK1	BATMAN-TCM
Gamma-Aminobutyric Acid	TBR1	BATMAN-TCM
Gamma-Aminobutyric Acid	MAD2L2	BATMAN-TCM
Gamma-Aminobutyric Acid	ACHE	BATMAN-TCM
Gamma-Aminobutyric Acid	SLC18A3	BATMAN-TCM
Gamma-Aminobutyric Acid	ATP1A2	BATMAN-TCM
Gamma-Aminobutyric Acid	RYR3	BATMAN-TCM
Gamma-Aminobutyric Acid	DRD3	BATMAN-TCM
Gamma-Aminobutyric Acid	CKB	BATMAN-TCM
Gamma-Aminobutyric Acid	FOS	BATMAN-TCM
Gamma-Aminobutyric Acid	GRIN3B	BATMAN-TCM
Gamma-Aminobutyric Acid	GRIN2C	BATMAN-TCM
Gamma-Aminobutyric Acid	GRIN1	BATMAN-TCM
Gamma-Aminobutyric Acid	ADA	BATMAN-TCM
Gamma-Aminobutyric Acid	VARS	BATMAN-TCM
Gamma-Aminobutyric Acid	SLC25A29	BATMAN-TCM
Gamma-Aminobutyric Acid	TARS2	BATMAN-TCM
Gamma-Aminobutyric Acid	XDH	BATMAN-TCM
Gamma-Aminobutyric Acid	BCAT2	BATMAN-TCM
Gamma-Aminobutyric Acid	BAAT	BATMAN-TCM
Gamma-Aminobutyric Acid	SLC7A2	BATMAN-TCM
Gamma-Aminobutyric Acid	ASPA	BATMAN-TCM
Gamma-Aminobutyric Acid	NFS1	BATMAN-TCM
Gamma-Aminobutyric Acid	GSS	BATMAN-TCM
Gamma-Aminobutyric Acid	GNMT	BATMAN-TCM
Gamma-Aminobutyric Acid	GPR18	BATMAN-TCM
Gamma-Aminobutyric Acid	GATM	BATMAN-TCM
Gamma-Aminobutyric Acid	OAT	BATMAN-TCM
Gamma-Aminobutyric Acid	SLC25A2	BATMAN-TCM
Gamma-Aminobutyric Acid	ALAS2	BATMAN-TCM
Gamma-Aminobutyric Acid	GLYATL2	BATMAN-TCM
Gamma-Aminobutyric Acid	RNASE1	BATMAN-TCM
Gamma-Aminobutyric Acid	SLC6A5	BATMAN-TCM
Gamma-Aminobutyric Acid	AGXT2	BATMAN-TCM
Gamma-Aminobutyric Acid	SLC25A13	BATMAN-TCM
Gamma-Aminobutyric Acid	ABCC2	BATMAN-TCM
Gamma-Aminobutyric Acid	DGKI	BATMAN-TCM
Gamma-Aminobutyric Acid	PTEN	BATMAN-TCM
Gamma-Aminobutyric Acid	ARCN1	BATMAN-TCM
Gamma-Aminobutyric Acid	CETN2	BATMAN-TCM
Gamma-Aminobutyric Acid	KCNA1	BATMAN-TCM
Gamma-Aminobutyric Acid	PRSS12	BATMAN-TCM
Gamma-Aminobutyric Acid	CEND1	BATMAN-TCM
Gamma-Aminobutyric Acid	CDK5R1	BATMAN-TCM
Gamma-Aminobutyric Acid	ANK3	BATMAN-TCM
Gamma-Aminobutyric Acid	DRD4	BATMAN-TCM
Gamma-Aminobutyric Acid	ATP13A2	BATMAN-TCM
Gamma-Aminobutyric Acid	SPX	BATMAN-TCM
Gamma-Aminobutyric Acid	RERE	BATMAN-TCM
Gamma-Aminobutyric Acid	PARK2	BATMAN-TCM
Gamma-Aminobutyric Acid	NLGN3	BATMAN-TCM
Gamma-Aminobutyric Acid	CACNA2D2	BATMAN-TCM
Gamma-Aminobutyric Acid	GRIN2B	BATMAN-TCM
Gamma-Aminobutyric Acid	DLL1	BATMAN-TCM
Gamma-Aminobutyric Acid	HAP1	BATMAN-TCM
Gamma-Aminobutyric Acid	TARS	BATMAN-TCM
Gamma-Aminobutyric Acid	SLC22A4	BATMAN-TCM
Gamma-Aminobutyric Acid	LARS2	BATMAN-TCM
Gamma-Aminobutyric Acid	CROT	BATMAN-TCM
Gamma-Aminobutyric Acid	LCMT2	BATMAN-TCM
Gamma-Aminobutyric Acid	OAZ3	BATMAN-TCM
Gamma-Aminobutyric Acid	GCSH	BATMAN-TCM
Gamma-Aminobutyric Acid	GLRA2	BATMAN-TCM
Gamma-Aminobutyric Acid	SLC25A15	BATMAN-TCM
Gamma-Aminobutyric Acid	ASNS	BATMAN-TCM
Gamma-Aminobutyric Acid	GLRB	BATMAN-TCM
Gamma-Aminobutyric Acid	CTPS1	BATMAN-TCM
Gamma-Aminobutyric Acid	ARG1	BATMAN-TCM
Gamma-Aminobutyric Acid	GLDC	BATMAN-TCM
Gamma-Aminobutyric Acid	GARS	BATMAN-TCM
Gamma-Aminobutyric Acid	VDAC1	BATMAN-TCM
Gamma-Aminobutyric Acid	SLC32A1	BATMAN-TCM
Gamma-Aminobutyric Acid	ASS1	BATMAN-TCM
Gamma-Aminobutyric Acid	SLC7A4	BATMAN-TCM
Gamma-Aminobutyric Acid	ARG2	BATMAN-TCM
Gamma-Aminobutyric Acid	GLRA1	BATMAN-TCM
Gamma-Aminobutyric Acid	FBP1	BATMAN-TCM
Gamma-Aminobutyric Acid	FURIN	BATMAN-TCM
Gamma-Aminobutyric Acid	SHANK3	BATMAN-TCM
Gamma-Aminobutyric Acid	EDN1	BATMAN-TCM
Gamma-Aminobutyric Acid	CRP	BATMAN-TCM
Gamma-Aminobutyric Acid	KLKB1	BATMAN-TCM
Gamma-Aminobutyric Acid	SORCS3	BATMAN-TCM
Gamma-Aminobutyric Acid	DRD2	BATMAN-TCM
Gamma-Aminobutyric Acid	CHRNB2	BATMAN-TCM
Gamma-Aminobutyric Acid	COLQ	BATMAN-TCM
Gamma-Aminobutyric Acid	CRH	BATMAN-TCM
Gamma-Aminobutyric Acid	AVPR2	BATMAN-TCM
Gamma-Aminobutyric Acid	ATP2A1	BATMAN-TCM
Gamma-Aminobutyric Acid	DRD1	BATMAN-TCM
Gamma-Aminobutyric Acid	NCBP2	BATMAN-TCM
Gamma-Sitosterol	ESR1	BATMAN-TCM
Gamma-Sitosterol	SNW1	BATMAN-TCM
Gamma-Sitosterol	CYP24A1	BATMAN-TCM
Gamma-Sitosterol	CYP3A4	BATMAN-TCM
Gamma-Sitosterol	WNT4	BATMAN-TCM
Gamma-Sitosterol	PML	BATMAN-TCM
Gamma-Sitosterol	IRX5	BATMAN-TCM
Gamma-Sitosterol	PGR	BATMAN-TCM
Gamma-Sitosterol	AR	BATMAN-TCM
Gamma-Sitosterol	GPBAR1	BATMAN-TCM
Gamma-Sitosterol	CALB1	BATMAN-TCM
Gamma-Sitosterol	TCF3	BATMAN-TCM
Gamma-Sitosterol	B4GALT1	BATMAN-TCM
Gamma-Sitosterol	RXRA	BATMAN-TCM
Gamma-Sitosterol	VDR	BATMAN-TCM
Gamma-Sitosterol	NR3C1	BATMAN-TCM
Gamma-Sitosterol	SNAI2	BATMAN-TCM
Gamma-Sitosterol	FGF23	BATMAN-TCM
Gamma-Sitosterol	BAX	BATMAN-TCM
Gamma-Sitosterol	S100G	BATMAN-TCM
Gamma-Sitosterol	NR1H4	BATMAN-TCM
Gamma-Sitosterol	CYP27B1	BATMAN-TCM
Gamma-Sitosterol	NFKB1	BATMAN-TCM
Gamma-Sitosterol	MED1	BATMAN-TCM
Gamma-Sitosterol	GFI1	BATMAN-TCM
Gamma-Sitosterol	KL	BATMAN-TCM
Gamma-Sitosterol	CYP27A1	BATMAN-TCM
Gamma-Sitosterol	TRIM24	BATMAN-TCM
Gamma-Sitosterol	GC	BATMAN-TCM
Gamma-Sitosterol	AKR1C3	BATMAN-TCM
Gamma-Sitosterol	SNAI1	BATMAN-TCM
Gamma-Sitosterol	LANCL2	BATMAN-TCM
Gamma-Sitosterol	CYP2R1	BATMAN-TCM
Gamma-Sitosterol	KANK2	BATMAN-TCM
Guanosine	POLA1	BATMAN-TCM
Guanosine	ADORA2B	BATMAN-TCM
Guanosine	MMAB	BATMAN-TCM
Guanosine	MMACHC	BATMAN-TCM
Guanosine	BRCA1	BATMAN-TCM
Guanosine	USP7	BATMAN-TCM
Guanosine	TACR2	BATMAN-TCM
Guanosine	MGMT	BATMAN-TCM
Guanosine	ADORA2A	BATMAN-TCM
Guanosine	ADORA3	BATMAN-TCM
Guanosine	MTRR	BATMAN-TCM
Guanosine	MMAA	BATMAN-TCM
Guanosine	PRKDC	BATMAN-TCM
Guanosine	TCF3	BATMAN-TCM
Guanosine	UHRF2	BATMAN-TCM
Guanosine	HELLS	BATMAN-TCM
Guanosine	POLB	BATMAN-TCM
Guanosine	ADORA1	BATMAN-TCM
Guanosine	MTR	BATMAN-TCM
Guanosine	UHRF1	BATMAN-TCM
Guanosine	KDM1A	BATMAN-TCM
Guanosine	POLD1	BATMAN-TCM
Guanosine	DNMT3B	BATMAN-TCM
Guanosine	DNMT1	BATMAN-TCM
Guanosine	TCN1	BATMAN-TCM
Guanosine	CUBN	BATMAN-TCM
Guanosine	DNMT3A	BATMAN-TCM
Guanosine	POLG	BATMAN-TCM
Guanosine	PAX5	BATMAN-TCM
Guanosine	CTCF	BATMAN-TCM
Guanosine	PNP	BATMAN-TCM
Guanosine	MUT	BATMAN-TCM
Guanosine	AMN	BATMAN-TCM
Guanosine	POLE	BATMAN-TCM
Guanosine	LIG4	BATMAN-TCM
Guanosine	TRDMT1	BATMAN-TCM
Guanosine	KDM3A	BATMAN-TCM
Hentriacontanol-6	TRPV3	BATMAN-TCM
Hentriacontanol-6	SCN11A	BATMAN-TCM
Hentriacontanol-6	SCN3A	BATMAN-TCM
Hentriacontanol-6	ALDH5A1	BATMAN-TCM
Hentriacontanol-6	SCN4A	BATMAN-TCM
Hentriacontanol-6	SCN1B	BATMAN-TCM
Hentriacontanol-6	NGFR	BATMAN-TCM
Hentriacontanol-6	HIF1A	BATMAN-TCM
Hentriacontanol-6	SMO	BATMAN-TCM
Hentriacontanol-6	CBFA2T3	BATMAN-TCM
Hentriacontanol-6	OPRK1	BATMAN-TCM
Hentriacontanol-6	SCN2B	BATMAN-TCM
Hentriacontanol-6	SCN7A	BATMAN-TCM
Hentriacontanol-6	SCN2A	BATMAN-TCM
Hentriacontanol-6	SCN4B	BATMAN-TCM
Hentriacontanol-6	OGDH	BATMAN-TCM
Hentriacontanol-6	ADRA2A	BATMAN-TCM
Hentriacontanol-6	BNIP3	BATMAN-TCM
Hentriacontanol-6	TACR2	BATMAN-TCM
Hentriacontanol-6	NEFH	BATMAN-TCM
Hentriacontanol-6	TRPM8	BATMAN-TCM
Hentriacontanol-6	ABAT	BATMAN-TCM
Hentriacontanol-6	SCN5A	BATMAN-TCM
Hentriacontanol-6	HDAC9	BATMAN-TCM
Hentriacontanol-6	SRD5A2	BATMAN-TCM
Hentriacontanol-6	HDAC2	BATMAN-TCM
Hentriacontanol-6	TRPV1	BATMAN-TCM
Hentriacontanol-6	CRH	BATMAN-TCM
Hentriacontanol-6	AQP1	BATMAN-TCM
Hentriacontanol-6	CRHR2	BATMAN-TCM
Hentriacontanol-6	TRPA1	BATMAN-TCM
Hentriacontanol-6	SCN1A	BATMAN-TCM
Hentriacontanol-6	SCN10A	BATMAN-TCM
Hentriacontanol-6	TYR	BATMAN-TCM
Hentriacontanol-6	ACADSB	BATMAN-TCM
Hentriacontanol-6	ACTN3	BATMAN-TCM
Hentriacontanol-6	FGF10	BATMAN-TCM
Hentriacontanol-6	NEFL	BATMAN-TCM
Hentriacontanol-6	TAC4	BATMAN-TCM
Hentriacontanol-6	KCNK4	BATMAN-TCM
Hentriacontanol-6	SCN3B	BATMAN-TCM
Hentriacontanol-6	AKR1D1	BATMAN-TCM
Hentriacontanol-6	SCN9A	BATMAN-TCM
Hentriacontanol-6	SCN8A	BATMAN-TCM
Hentriacontanol-6	TAC1	BATMAN-TCM
Hentriacontanol-6	VCP	BATMAN-TCM
Hentriacontanol-6	UCN2	BATMAN-TCM
Hentriacontanol-6	CDH3	BATMAN-TCM
Icariside C	ATP1A1	BATMAN-TCM
Isoastragaloside Ii	SLC47A1	BATMAN-TCM
Isoastragaloside Ii	MLNR	BATMAN-TCM
Isoastragaloside Ii	CYP3A4	BATMAN-TCM
Isoastragaloside Ii	SLCO1B3	BATMAN-TCM
Isoastragaloside Ii	CYP51A1	BATMAN-TCM
Isoastragaloside Ii	ALB	BATMAN-TCM
Isoastragaloside Ii	KCNH2	BATMAN-TCM
Isoastragaloside Ii	ABCB1	BATMAN-TCM
Isoastragaloside Ii	ATP1A1	BATMAN-TCM
Isoastragaloside Ii	SLCO1B1	BATMAN-TCM
Kaempferol	HSD17B1	BATMAN-TCM
Kaempferol	CRYZ	BATMAN-TCM
Kaempferol	VKORC1	BATMAN-TCM
Kaempferol	NQO1	BATMAN-TCM
Linolenic Acid	SLC8A1	BATMAN-TCM
Linolenic Acid	SLC8A2	BATMAN-TCM
Linolenic Acid	TRPV4	BATMAN-TCM
Linolenic Acid	PPARD	BATMAN-TCM
Linolenic Acid	CKMT1B	BATMAN-TCM
Linolenic Acid	RARB	BATMAN-TCM
Linolenic Acid	ALDH1A1	BATMAN-TCM
Linolenic Acid	ALDH1A2	BATMAN-TCM
Linolenic Acid	SLC9A1	BATMAN-TCM
Linolenic Acid	LPCAT1	BATMAN-TCM
Linolenic Acid	AR	BATMAN-TCM
Linolenic Acid	TRPV3	BATMAN-TCM
Linolenic Acid	ABCC2	BATMAN-TCM
Linolenic Acid	OPN3	BATMAN-TCM
Linolenic Acid	SLC8B1	BATMAN-TCM
Linolenic Acid	MED1	BATMAN-TCM
Linolenic Acid	PLA2R1	BATMAN-TCM
Linolenic Acid	ANXA13	BATMAN-TCM
Linolenic Acid	STX3	BATMAN-TCM
Linolenic Acid	CAPN3	BATMAN-TCM
Linolenic Acid	GDF5	BATMAN-TCM
Linolenic Acid	SERPINH1	BATMAN-TCM
Linolenic Acid	GNAT2	BATMAN-TCM
Linolenic Acid	S100A8	BATMAN-TCM
Linolenic Acid	SP1	BATMAN-TCM
Linolenic Acid	NEUROD2	BATMAN-TCM
Linolenic Acid	JAK3	BATMAN-TCM
Linolenic Acid	WNT11	BATMAN-TCM
Linolenic Acid	DNAJA3	BATMAN-TCM
Linolenic Acid	SLC3A2	BATMAN-TCM
Linolenic Acid	SCD	BATMAN-TCM
Linolenic Acid	PLCB1	BATMAN-TCM
Linolenic Acid	ADIPOQ	BATMAN-TCM
Linolenic Acid	MYL2	BATMAN-TCM
Linolenic Acid	TRPM8	BATMAN-TCM
Linolenic Acid	VDR	BATMAN-TCM
Linolenic Acid	PRDM16	BATMAN-TCM
Linolenic Acid	TRPV1	BATMAN-TCM
Linolenic Acid	SLC8A3	BATMAN-TCM
Linolenic Acid	ELOVL2	BATMAN-TCM
Linolenic Acid	ACSL4	BATMAN-TCM
Linolenic Acid	RARRES1	BATMAN-TCM
Linolenic Acid	RXRG	BATMAN-TCM
Linolenic Acid	RARA	BATMAN-TCM
Linolenic Acid	APOA2	BATMAN-TCM
Linolenic Acid	IL13	BATMAN-TCM
Linolenic Acid	COL27A1	BATMAN-TCM
Linolenic Acid	NR3C1	BATMAN-TCM
Linolenic Acid	ELOVL1	BATMAN-TCM
Linolenic Acid	NDRG2	BATMAN-TCM
Linolenic Acid	HOPX	BATMAN-TCM
Linolenic Acid	NR1H3	BATMAN-TCM
Linolenic Acid	FMR1	BATMAN-TCM
Linolenic Acid	ITGB3	BATMAN-TCM
Linolenic Acid	FOXA1	BATMAN-TCM
Linolenic Acid	SOX15	BATMAN-TCM
Linolenic Acid	EIF2AK1	BATMAN-TCM
Linolenic Acid	ALDH8A1	BATMAN-TCM
Linolenic Acid	NPPC	BATMAN-TCM
Linolenic Acid	MATN1	BATMAN-TCM
Linolenic Acid	ALOX5AP	BATMAN-TCM
Linolenic Acid	SLC6A4	BATMAN-TCM
Linolenic Acid	FGF4	BATMAN-TCM
Linolenic Acid	GNB2L1	BATMAN-TCM
Linolenic Acid	TBC1D32	BATMAN-TCM
Linolenic Acid	RET	BATMAN-TCM
Linolenic Acid	PAXBP1	BATMAN-TCM
Linolenic Acid	ABCA1	BATMAN-TCM
Linolenic Acid	ABHD5	BATMAN-TCM
Linolenic Acid	RYR2	BATMAN-TCM
Linolenic Acid	ALOX15	BATMAN-TCM
Linolenic Acid	PAWR	BATMAN-TCM
Linolenic Acid	FABP3	BATMAN-TCM
Linolenic Acid	CYR61	BATMAN-TCM
Linolenic Acid	FADS2	BATMAN-TCM
Linolenic Acid	FADS3	BATMAN-TCM
Linolenic Acid	F12	BATMAN-TCM
Linolenic Acid	ACSL3	BATMAN-TCM
Linolenic Acid	NR0B1	BATMAN-TCM
Linolenic Acid	SLC6A8	BATMAN-TCM
Linolenic Acid	CKB	BATMAN-TCM
Linolenic Acid	ALDH3A1	BATMAN-TCM
Linolenic Acid	GATM	BATMAN-TCM
Linolenic Acid	SERPINB7	BATMAN-TCM
Linolenic Acid	PTGER2	BATMAN-TCM
Linolenic Acid	TRPV2	BATMAN-TCM
Linolenic Acid	NAMPT	BATMAN-TCM
Linolenic Acid	LARP4B	BATMAN-TCM
Linolenic Acid	OSBPL8	BATMAN-TCM
Linolenic Acid	ELOVL3	BATMAN-TCM
Linolenic Acid	METRNL	BATMAN-TCM
Linolenic Acid	NUFIP2	BATMAN-TCM
Linolenic Acid	OXER1	BATMAN-TCM
Linolenic Acid	CYP4F2	BATMAN-TCM
Linolenic Acid	SHBG	BATMAN-TCM
Linolenic Acid	HEG1	BATMAN-TCM
Linolenic Acid	MYOD1	BATMAN-TCM
Linolenic Acid	TCF3	BATMAN-TCM
Linolenic Acid	SP3	BATMAN-TCM
Linolenic Acid	SCD5	BATMAN-TCM
Linolenic Acid	GATA3	BATMAN-TCM
Linolenic Acid	JUNB	BATMAN-TCM
Linolenic Acid	KCNA5	BATMAN-TCM
Linolenic Acid	MEX3C	BATMAN-TCM
Linolenic Acid	NAPRT	BATMAN-TCM
Linolenic Acid	TSPO	BATMAN-TCM
Linolenic Acid	NODAL	BATMAN-TCM
Linolenic Acid	ANXA1	BATMAN-TCM
Linolenic Acid	SOX9	BATMAN-TCM
Linolenic Acid	CYP1A1	BATMAN-TCM
Linolenic Acid	CCM2L	BATMAN-TCM
Linolenic Acid	FADS1	BATMAN-TCM
Linolenic Acid	PTGS1	BATMAN-TCM
Linolenic Acid	PPARG	BATMAN-TCM
Linolenic Acid	RXRB	BATMAN-TCM
Linolenic Acid	RARG	BATMAN-TCM
Linolenic Acid	CKMT2	BATMAN-TCM
Linolenic Acid	GPRC5A	BATMAN-TCM
Linolenic Acid	IL1B	BATMAN-TCM
Linolenic Acid	SC5D	BATMAN-TCM
Linolenic Acid	PTGER1	BATMAN-TCM
Linolenic Acid	PTGER3	BATMAN-TCM
Linolenic Acid	ELOVL7	BATMAN-TCM
Linolenic Acid	RGCC	BATMAN-TCM
Linolenic Acid	ESRRG	BATMAN-TCM
Linolenic Acid	IGF1	BATMAN-TCM
Linolenic Acid	FASLG	BATMAN-TCM
Linolenic Acid	MAPK9	BATMAN-TCM
Linolenic Acid	ADRA2A	BATMAN-TCM
Linolenic Acid	RPL7A	BATMAN-TCM
Linolenic Acid	PTGIS	BATMAN-TCM
Linolenic Acid	FGF10	BATMAN-TCM
Linolenic Acid	PPARGC1B	BATMAN-TCM
Linolenic Acid	ELOVL6	BATMAN-TCM
Linolenic Acid	AVP	BATMAN-TCM
Linolenic Acid	BDKRB2	BATMAN-TCM
Linolenic Acid	INS	BATMAN-TCM
Linolenic Acid	ZNF536	BATMAN-TCM
Linolenic Acid	ALOX15B	BATMAN-TCM
Linolenic Acid	COL1A1	BATMAN-TCM
Linolenic Acid	NOTCH1	BATMAN-TCM
Linolenic Acid	WDR77	BATMAN-TCM
Linolenic Acid	GJD4	BATMAN-TCM
Linolenic Acid	CPLX2	BATMAN-TCM
Linolenic Acid	SLC35G1	BATMAN-TCM
Linolenic Acid	DHRS9	BATMAN-TCM
Linolenic Acid	FGF2	BATMAN-TCM
Linolenic Acid	TRPA1	BATMAN-TCM
Linolenic Acid	ELOVL4	BATMAN-TCM
Linolenic Acid	PTGS2	BATMAN-TCM
Linolenic Acid	FFAR1	BATMAN-TCM
Linolenic Acid	GAMT	BATMAN-TCM
Linolenic Acid	CKM	BATMAN-TCM
Linolenic Acid	CKMT1A	BATMAN-TCM
Linolenic Acid	RXRA	BATMAN-TCM
Linolenic Acid	TNF	BATMAN-TCM
Linolenic Acid	SLC16A12	BATMAN-TCM
Linolenic Acid	PTGER4	BATMAN-TCM
Linolenic Acid	HSD11B1	BATMAN-TCM
Linolenic Acid	ELOVL5	BATMAN-TCM
Linolenic Acid	IHH	BATMAN-TCM
Linolenic Acid	FNDC5	BATMAN-TCM
Linolenic Acid	AVPR1A	BATMAN-TCM
Linolenic Acid	CACNA1A	BATMAN-TCM
Linolenic Acid	MAP4K4	BATMAN-TCM
Linolenic Acid	OPN4	BATMAN-TCM
Linolenic Acid	PNPLA2	BATMAN-TCM
Linolenic Acid	CNST	BATMAN-TCM
Linolenic Acid	ABCF1	BATMAN-TCM
Linolenic Acid	ITGAV	BATMAN-TCM
Linolenic Acid	PTPN2	BATMAN-TCM
Linolenic Acid	PAX2	BATMAN-TCM
Linolenic Acid	NR1H2	BATMAN-TCM
Linolenic Acid	AGTR2	BATMAN-TCM
Linolenic Acid	ANAPC2	BATMAN-TCM
Linolenic Acid	CDC20	BATMAN-TCM
Linolenic Acid	NR1D1	BATMAN-TCM
Linolenic Acid	PAX7	BATMAN-TCM
Linolenic Acid	MECOM	BATMAN-TCM
Linolenic Acid	SNCA	BATMAN-TCM
Linolenic Acid	PPARA	BATMAN-TCM
Linolenic Acid	NOS1	BATMAN-TCM
Linolenic Acid	S100A9	BATMAN-TCM
Linolenic Acid	ABCG1	BATMAN-TCM
Linoleyl acetate	SLC8A1	BATMAN-TCM
Linoleyl acetate	FADS2	BATMAN-TCM
Linoleyl acetate	CYP19A1	BATMAN-TCM
Linoleyl acetate	ESR1	BATMAN-TCM
Linoleyl acetate	FADS1	BATMAN-TCM
Linoleyl acetate	NR3C2	BATMAN-TCM
Linoleyl acetate	TRPV1	BATMAN-TCM
Linoleyl acetate	PTGS1	BATMAN-TCM
Linoleyl acetate	PGR	BATMAN-TCM
Linoleyl acetate	PTGS2	BATMAN-TCM
Linoleyl acetate	AR	BATMAN-TCM
Linoleyl acetate	ELOVL4	BATMAN-TCM
Lupeol	VDR	BATMAN-TCM
Lupeol	ESR1	BATMAN-TCM
Lupeol	NFKB1	BATMAN-TCM
Lupeol	MED1	BATMAN-TCM
Lupeol	GFI1	BATMAN-TCM
Lupeol	KL	BATMAN-TCM
Lupeol	CYP27A1	BATMAN-TCM
Lupeol	TRIM24	BATMAN-TCM
Lupeol	ATP1A1	BATMAN-TCM
Lupeol	CYP27B1	BATMAN-TCM
Lupeol	PGR	BATMAN-TCM
Lupeol	AKR1C3	BATMAN-TCM
Lupeol	SNAI1	BATMAN-TCM
Lupeol	LANCL2	BATMAN-TCM
Lupeol	CYP2R1	BATMAN-TCM
Lupeol	KANK2	BATMAN-TCM
Lupeol	GC	BATMAN-TCM
Lupeol	OPRK1	BATMAN-TCM
Lupeol	CYP24A1	BATMAN-TCM
Lupeol	CYP3A4	BATMAN-TCM
Lupeol	WNT4	BATMAN-TCM
Lupeol	PML	BATMAN-TCM
Lupeol	IRX5	BATMAN-TCM
Lupeol	SNW1	BATMAN-TCM
Lupeol	TRPM8	BATMAN-TCM
Lupeol	GPBAR1	BATMAN-TCM
Lupeol	CALB1	BATMAN-TCM
Lupeol	TCF3	BATMAN-TCM
Lupeol	B4GALT1	BATMAN-TCM
Lupeol	RXRA	BATMAN-TCM
Lupeol	TRPV3	BATMAN-TCM
Lupeol	TRPA1	BATMAN-TCM
Lupeol	SNAI2	BATMAN-TCM
[truncated: 3,257 more rows]
